# Supplementary material for: 2-Amino­pyridinium diphenyl­phosphinate monohydrate
Source: Acta Crystallogr Sect E Struct Rep Online. 2009 Aug 29;65(Pt 9):o2300. doi: 10.1107/S1600536809033856 (PMC2969954; doi:10.1107/S1600536809033856)
Supplement: Supplementary file 1 [file e-65-o2300-sup1.cif]

##############################################################################
###                                                                        ###
###        Electronic paper (Acta Crystallographica Section E)             ###
###                                                                        ###
##############################################################################
#                                                                            #
# This CIF contains the data in a paper accepted for publication in Acta     #
# Crystallographica Section E. It conforms to the requirements of Notes      #
# for Authors for Section E, and has been peer reviewed under the auspices   #
# of the IUCr Commission on Journals.                                        #
#                                                                            #
# Full details of the Crystallographic Information File format               #
# are given in the paper "The Crystallographic Information File (CIF):       #
# a New Standard Archive File for Crystallography" by S. R. Hall, F. H.      #
# Allen and I. D. Brown [Acta Cryst. (1991), A47, 655-685].                  #
#                                                                            #
# The current version of the core CIF dictionary is obtainable from          #
# ftp://ftp.iucr.org/pub/cif_core.dic. The current version number is 2.4.    #
#                                                                            #
# Software is freely available for graphical display of the structure(s) in  #
# this CIF.  For information consult the CIF home page http://www.iucr.org/  #
# cif/home.html                                                              #
#                                                                            #
# This file may be used for bona fide research purposes within the           #
# scientific community so long as proper attribution is given to the journal # 
# article from which it was obtained.                                        #
#                                                                            #
##############################################################################
                                             
data_I
_audit_creation_method     SHELXL-97
_chemical_name_systematic
;
2-Aminopyridinium diphenylphosphinate monohydrate
;
_chemical_name_common     ?
_chemical_formula_moiety     'C5 H7 N2 +, C12 H10 O2 P -, H2 O'
_chemical_formula_sum     'C17 H19 N2 O3 P'
_chemical_formula_iupac     'C5 H7 N2 +, C12 H10 O2 P -, H2 O'
_chemical_formula_weight     330.31
_chemical_melting_point     ?
_symmetry_cell_setting     monoclinic
_symmetry_space_group_name_H-M     'P 21/c'
_symmetry_space_group_name_Hall     '-P 2ybc'
loop_
    _symmetry_equiv_pos_as_xyz
    'x, y, z'
    '-x, y+1/2, -z+1/2'
    '-x, -y, -z'
    'x, -y-1/2, z-1/2'
_cell_length_a     15.2716(19)
_cell_length_b     9.979(2)
_cell_length_c     11.7671(15)
_cell_angle_alpha     90.00
_cell_angle_beta     103.073(10)
_cell_angle_gamma     90.00
_cell_volume     1746.8(5)
_cell_formula_units_Z     4
_cell_measurement_reflns_used     8165
_cell_measurement_theta_min     2.46
_cell_measurement_theta_max     25.00
_cell_measurement_temperature     295(2)
_exptl_crystal_description     'needle'
_exptl_crystal_colour     'colorless'
_exptl_crystal_size_max     0.60
_exptl_crystal_size_mid     0.35
_exptl_crystal_size_min     0.21
_exptl_crystal_density_diffrn     1.256
_exptl_crystal_density_meas     ?
_exptl_crystal_density_method     'not measured'
_exptl_crystal_F_000     696
_exptl_absorpt_coefficient_mu     0.173
_exptl_absorpt_correction_type     Analytical
_exptl_absorpt_process_details     '(X-SHAPE; Stoe & Cie, 2007)'
_exptl_absorpt_correction_T_min     0.8134
_exptl_absorpt_correction_T_max     0.9652
_exptl_special_details
;
;
_diffrn_ambient_temperature     295(2)
_diffrn_radiation_type     MoK\a
_diffrn_radiation_wavelength     0.71073
_diffrn_radiation_source     'fine-focus sealed tube'
_diffrn_radiation_monochromator     graphite
_diffrn_measurement_device_type     'Stoe IPDS-II'
_diffrn_measurement_method     '\f oscillation'
_diffrn_detector_area_resol_mean     ?
_diffrn_reflns_number     8165
_diffrn_reflns_av_R_equivalents     0.0970
_diffrn_reflns_av_sigmaI/netI     0.0854
_diffrn_reflns_theta_min     2.46
_diffrn_reflns_theta_max     25.00
_diffrn_reflns_theta_full     25.00
_diffrn_measured_fraction_theta_max     0.967
_diffrn_measured_fraction_theta_full     0.967
_diffrn_reflns_limit_h_min     -18
_diffrn_reflns_limit_h_max     17
_diffrn_reflns_limit_k_min     -11
_diffrn_reflns_limit_k_max     11
_diffrn_reflns_limit_l_min     -13
_diffrn_reflns_limit_l_max     13
_diffrn_standards_number     0
_diffrn_standards_interval_count     .
_diffrn_standards_interval_time     .
_diffrn_standards_decay_%     .
_refine_special_details
;
Refinement of <i>F</i>^2^ against ALL reflections. The weighted <i>R</i>-factor
<i>wR</i> and goodness of fit <i>S</i> are based on <i>F</i>^2^, conventional
<i>R</i>-factors <i>R</i> are based on <i>F</i>, with <i>F</i> set to zero for
negative <i>F</i>^2^. The threshold expression of <i>F</i>^2^ >
\s(<i>F</i>^2^) is used only for calculating <i>R</i>-factors(gt) <i>etc</i>.
and is not relevant to the choice of reflections for refinement.
<i>R</i>-factors based on <i>F</i>^2^ are statistically about twice as large
as those based on <i>F</i>, and <i>R</i>- factors based on ALL data will be
even larger.
;
_reflns_number_total     2972
_reflns_number_gt     1660
_reflns_threshold_expression     I>2\s(I)
_refine_ls_structure_factor_coef     Fsqd
_refine_ls_matrix_type     full
_refine_ls_R_factor_all     0.1123
_refine_ls_R_factor_gt     0.0544
_refine_ls_wR_factor_gt     0.1036
_refine_ls_wR_factor_ref     0.1302
_refine_ls_goodness_of_fit_ref     1.015
_refine_ls_restrained_S_all     1.023
_refine_ls_number_reflns     2972
_refine_ls_number_parameters     214
_refine_ls_number_restraints     3
_refine_ls_hydrogen_treatment     mixed
_refine_ls_weighting_scheme     calc
_refine_ls_weighting_details
                   'calc w=1/[\s^2^(Fo^2^)+(0.05P)^2^] where P=(Fo^2^+2Fc^2^)/3'
_atom_sites_solution_hydrogens     geom
_atom_sites_solution_primary     direct
_atom_sites_solution_secondary     difmap
_refine_ls_shift/su_max     0.000
_refine_ls_shift/su_mean     0.000
_refine_diff_density_max     0.208
_refine_diff_density_min     -0.204
_refine_ls_extinction_method     none
_refine_ls_extinction_coef     ?
loop_
    _atom_type_symbol
    _atom_type_description
    _atom_type_scat_dispersion_real
    _atom_type_scat_dispersion_imag
    _atom_type_scat_source
    'C' 'C' 0.0033 0.0016
                         'International Tables Vol C Tables 4.2.6.8 and 6.1.1.4'
    'H' 'H' 0.0000 0.0000
                         'International Tables Vol C Tables 4.2.6.8 and 6.1.1.4'
    'N' 'N' 0.0061 0.0033
                         'International Tables Vol C Tables 4.2.6.8 and 6.1.1.4'
    'O' 'O' 0.0106 0.0060
                         'International Tables Vol C Tables 4.2.6.8 and 6.1.1.4'
    'P' 'P' 0.1023 0.0942
                         'International Tables Vol C Tables 4.2.6.8 and 6.1.1.4'
_computing_data_collection     'X-RED (Stoe & Cie, 2007)'
_computing_cell_refinement     'X-AREA (Stoe & Cie, 2007)'
_computing_data_reduction     'X-AREA (Stoe & Cie, 2007)'
_computing_structure_solution     'SHELXS97 (Sheldrick, 2008)'
_computing_structure_refinement     'SHELXL97 (Sheldrick, 2008)'
_computing_molecular_graphics     'DIAMOND (Brandenburg, 2001)'
_computing_publication_material     'PLATON (Spek, 2009)'
loop_
    _atom_site_type_symbol
    _atom_site_label
    _atom_site_fract_x
    _atom_site_fract_y
    _atom_site_fract_z
    _atom_site_U_iso_or_equiv
    _atom_site_adp_type
    _atom_site_calc_flag
    _atom_site_refinement_flags
    _atom_site_occupancy
    _atom_site_disorder_assembly
    _atom_site_disorder_group
    P P1 0.23381(6) 0.38907(9) 0.28738(7) 0.0566(3) Uani d . 1 . .
    O O1 0.19470(14) 0.3089(2) 0.37261(18) 0.0684(6) Uani d . 1 . .
    O O2 0.16905(13) 0.4311(2) 0.17762(16) 0.0679(6) Uani d . 1 . .
    C C1 0.2857(2) 0.5359(3) 0.3623(3) 0.0549(8) Uani d . 1 . .
    C C2 0.3479(2) 0.5264(4) 0.4676(3) 0.0719(10) Uani d . 1 . .
    H H5 0.3656 0.4419 0.4975 0.086 Uiso calc R 1 . .
    C C3 0.3843(3) 0.6372(4) 0.5292(3) 0.0856(11) Uani d . 1 . .
    H H4 0.4262 0.6279 0.5997 0.103 Uiso calc R 1 . .
    C C4 0.3587(3) 0.7608(5) 0.4863(4) 0.0922(12) Uani d . 1 . .
    H H3 0.3829 0.8367 0.5275 0.111 Uiso calc R 1 . .
    C C5 0.2982(3) 0.7738(4) 0.3836(4) 0.1035(14) Uani d . 1 . .
    H H2 0.2805 0.8589 0.3552 0.124 Uiso calc R 1 . .
    C C6 0.2622(3) 0.6628(4) 0.3205(3) 0.0831(11) Uani d . 1 . .
    H H1 0.2217 0.6736 0.2491 0.100 Uiso calc R 1 . .
    C C7 0.3262(2) 0.2968(3) 0.2542(3) 0.0544(8) Uani d . 1 . .
    C C8 0.3694(2) 0.3417(3) 0.1706(3) 0.0674(9) Uani d . 1 . .
    H H10 0.3487 0.4182 0.1278 0.081 Uiso calc R 1 . .
    C C9 0.4430(2) 0.2742(4) 0.1497(3) 0.0769(10) Uani d . 1 . .
    H H9 0.4715 0.3062 0.0933 0.092 Uiso calc R 1 . .
    C C10 0.4746(2) 0.1605(4) 0.2111(4) 0.0815(11) Uani d . 1 . .
    H H8 0.5247 0.1159 0.1974 0.098 Uiso calc R 1 . .
    C C11 0.4311(3) 0.1143(4) 0.2928(3) 0.0859(11) Uani d . 1 . .
    H H7 0.4514 0.0367 0.3343 0.103 Uiso calc R 1 . .
    C C12 0.3575(2) 0.1808(3) 0.3147(3) 0.0728(10) Uani d . 1 . .
    H H6 0.3287 0.1477 0.3705 0.087 Uiso calc R 1 . .
    N N1 0.02673(18) 0.3481(3) 0.3918(2) 0.0648(7) Uani d . 1 . .
    H H1A 0.0801 0.3370 0.3811 0.078 Uiso calc R 1 . .
    N N2 -0.00790(19) 0.4687(3) 0.2200(2) 0.0800(9) Uani d . 1 . .
    H H13 0.0456 0.4558 0.2105 0.096 Uiso d R 1 . .
    H H14 -0.0458 0.5142 0.1695 0.096 Uiso d R 1 . .
    C C13 -0.0324(2) 0.4193(3) 0.3131(3) 0.0638(9) Uani d . 1 . .
    C C14 -0.1181(2) 0.4384(4) 0.3339(3) 0.0765(10) Uani d . 1 . .
    H H18 -0.1605 0.4888 0.2822 0.092 Uiso calc R 1 . .
    C C15 -0.1392(3) 0.3836(4) 0.4294(4) 0.0877(12) Uani d . 1 . .
    H H17 -0.1963 0.3965 0.4430 0.105 Uiso calc R 1 . .
    C C16 -0.0765(3) 0.3082(4) 0.5071(4) 0.0874(12) Uani d . 1 . .
    H H16 -0.0914 0.2690 0.5719 0.105 Uiso calc R 1 . .
    C C17 0.0058(3) 0.2930(4) 0.4874(3) 0.0789(10) Uani d . 1 . .
    H H15 0.0489 0.2442 0.5397 0.095 Uiso calc R 1 . .
    O O3 0.16544(17) 0.0543(2) 0.44385(19) 0.0746(7) Uani d D 1 . .
    H H3A 0.163(2) 0.059(3) 0.5239(12) 0.090 Uiso d D 1 . .
    H H3B 0.181(2) 0.1430(16) 0.426(3) 0.090 Uiso d D 1 . .
loop_
    _atom_site_aniso_label
    _atom_site_aniso_U_11
    _atom_site_aniso_U_22
    _atom_site_aniso_U_33
    _atom_site_aniso_U_12
    _atom_site_aniso_U_13
    _atom_site_aniso_U_23
    P1 0.0523(5) 0.0634(6) 0.0563(5) 0.0041(4) 0.0170(4) 0.0055(4)
    O1 0.0624(14) 0.0753(15) 0.0752(13) -0.0004(11) 0.0318(12) 0.0181(12)
    O2 0.0537(13) 0.0925(17) 0.0555(12) 0.0113(12) 0.0084(11) 0.0058(11)
    C1 0.0520(19) 0.059(2) 0.0570(19) 0.0083(16) 0.0193(16) 0.0046(16)
    C2 0.083(3) 0.065(2) 0.065(2) 0.003(2) 0.010(2) 0.0038(19)
    C3 0.090(3) 0.088(3) 0.075(2) 0.000(3) 0.011(2) -0.011(2)
    C4 0.083(3) 0.077(3) 0.119(4) -0.004(2) 0.026(3) -0.026(3)
    C5 0.102(4) 0.055(3) 0.140(4) 0.011(2) 0.000(3) 0.007(3)
    C6 0.087(3) 0.060(2) 0.095(3) 0.011(2) 0.005(2) 0.012(2)
    C7 0.0497(19) 0.056(2) 0.0580(18) 0.0007(15) 0.0127(16) -0.0038(16)
    C8 0.060(2) 0.075(2) 0.071(2) 0.0017(18) 0.0221(18) -0.0022(18)
    C9 0.063(2) 0.092(3) 0.083(2) -0.011(2) 0.031(2) -0.023(2)
    C10 0.062(2) 0.092(3) 0.092(3) 0.017(2) 0.020(2) -0.027(2)
    C11 0.084(3) 0.080(3) 0.093(3) 0.024(2) 0.020(2) -0.004(2)
    C12 0.070(2) 0.076(3) 0.075(2) 0.011(2) 0.0208(19) 0.004(2)
    N1 0.0588(18) 0.0722(19) 0.0668(17) 0.0040(15) 0.0214(15) -0.0004(15)
    N2 0.0641(18) 0.107(2) 0.0696(19) 0.0141(17) 0.0156(16) 0.0089(17)
    C13 0.061(2) 0.072(2) 0.059(2) -0.0053(19) 0.0153(19) -0.0150(18)
    C14 0.056(2) 0.099(3) 0.076(2) 0.005(2) 0.0184(19) -0.012(2)
    C15 0.065(3) 0.113(3) 0.094(3) 0.002(2) 0.037(2) -0.018(3)
    C16 0.083(3) 0.105(3) 0.087(3) 0.001(2) 0.046(3) 0.004(2)
    C17 0.084(3) 0.082(3) 0.075(2) 0.000(2) 0.027(2) 0.005(2)
    O3 0.0917(17) 0.0687(15) 0.0640(14) -0.0134(14) 0.0191(13) -0.0017(12)
_geom_special_details
;
All e.s.d.'s (except the e.s.d. in the dihedral angle between two l.s. planes)
are estimated using the full covariance matrix. The cell e.s.d.'s are taken
into account individually in the estimation of e.s.d.'s in distances, angles
and torsion angles; correlations between e.s.d.'s in cell parameters are only
used when they are defined by crystal symmetry. An approximate (isotropic)
treatment of cell e.s.d.'s is used for estimating e.s.d.'s involving l.s.
planes.
;
loop_
    _geom_bond_atom_site_label_1
    _geom_bond_atom_site_label_2
    _geom_bond_site_symmetry_2
    _geom_bond_distance
    _geom_bond_publ_flag
    P1 O2 . 1.498(2) ?
    P1 O1 . 1.508(2) ?
    P1 C1 . 1.800(3) ?
    P1 C7 . 1.801(3) ?
    C1 C6 . 1.376(4) ?
    C1 C2 . 1.383(4) ?
    C2 C3 . 1.370(5) ?
    C2 H5 . 0.9300 ?
    C3 C4 . 1.356(5) ?
    C3 H4 . 0.9300 ?
    C4 C5 . 1.351(5) ?
    C4 H3 . 0.9300 ?
    C5 C6 . 1.376(5) ?
    C5 H2 . 0.9300 ?
    C6 H1 . 0.9300 ?
    C7 C8 . 1.377(4) ?
    C7 C12 . 1.386(4) ?
    C8 C9 . 1.379(5) ?
    C8 H10 . 0.9300 ?
    C9 C10 . 1.373(5) ?
    C9 H9 . 0.9300 ?
    C10 C11 . 1.367(5) ?
    C10 H8 . 0.9300 ?
    C11 C12 . 1.379(5) ?
    C11 H7 . 0.9300 ?
    C12 H6 . 0.9300 ?
    N1 C13 . 1.341(4) ?
    N1 C17 . 1.355(4) ?
    N1 H1A . 0.8600 ?
    N2 C13 . 1.329(4) ?
    N2 H13 . 0.8601 ?
    N2 H14 . 0.8600 ?
    C13 C14 . 1.398(4) ?
    C14 C15 . 1.353(5) ?
    C14 H18 . 0.9300 ?
    C15 C16 . 1.387(5) ?
    C15 H17 . 0.9300 ?
    C16 C17 . 1.337(5) ?
    C16 H16 . 0.9300 ?
    C17 H15 . 0.9300 ?
    O3 H3A . 0.954(10) ?
    O3 H3B . 0.953(10) ?
loop_
    _geom_angle_atom_site_label_1
    _geom_angle_atom_site_label_2
    _geom_angle_atom_site_label_3
    _geom_angle_site_symmetry_1
    _geom_angle_site_symmetry_3
    _geom_angle
    _geom_angle_publ_flag
    O2 P1 O1 . . 116.01(13) ?
    O2 P1 C1 . . 109.03(14) ?
    O1 P1 C1 . . 107.64(13) ?
    O2 P1 C7 . . 110.68(13) ?
    O1 P1 C7 . . 108.71(14) ?
    C1 P1 C7 . . 104.06(14) ?
    C6 C1 C2 . . 117.0(3) ?
    C6 C1 P1 . . 121.6(3) ?
    C2 C1 P1 . . 121.3(2) ?
    C3 C2 C1 . . 122.2(3) ?
    C3 C2 H5 . . 118.9 ?
    C1 C2 H5 . . 118.9 ?
    C4 C3 C2 . . 119.3(4) ?
    C4 C3 H4 . . 120.4 ?
    C2 C3 H4 . . 120.4 ?
    C5 C4 C3 . . 120.1(4) ?
    C5 C4 H3 . . 119.9 ?
    C3 C4 H3 . . 119.9 ?
    C4 C5 C6 . . 120.9(4) ?
    C4 C5 H2 . . 119.5 ?
    C6 C5 H2 . . 119.5 ?
    C1 C6 C5 . . 120.5(4) ?
    C1 C6 H1 . . 119.8 ?
    C5 C6 H1 . . 119.8 ?
    C8 C7 C12 . . 118.3(3) ?
    C8 C7 P1 . . 120.9(2) ?
    C12 C7 P1 . . 120.8(2) ?
    C7 C8 C9 . . 120.6(3) ?
    C7 C8 H10 . . 119.7 ?
    C9 C8 H10 . . 119.7 ?
    C10 C9 C8 . . 120.9(4) ?
    C10 C9 H9 . . 119.5 ?
    C8 C9 H9 . . 119.5 ?
    C11 C10 C9 . . 118.7(3) ?
    C11 C10 H8 . . 120.7 ?
    C9 C10 H8 . . 120.7 ?
    C10 C11 C12 . . 121.1(4) ?
    C10 C11 H7 . . 119.5 ?
    C12 C11 H7 . . 119.5 ?
    C11 C12 C7 . . 120.4(3) ?
    C11 C12 H6 . . 119.8 ?
    C7 C12 H6 . . 119.8 ?
    C13 N1 C17 . . 122.7(3) ?
    C13 N1 H1A . . 118.7 ?
    C17 N1 H1A . . 118.7 ?
    C13 N2 H13 . . 120.3 ?
    C13 N2 H14 . . 119.7 ?
    H13 N2 H14 . . 120.0 ?
    N2 C13 N1 . . 119.7(3) ?
    N2 C13 C14 . . 122.9(3) ?
    N1 C13 C14 . . 117.5(3) ?
    C15 C14 C13 . . 120.0(4) ?
    C15 C14 H18 . . 120.0 ?
    C13 C14 H18 . . 120.0 ?
    C14 C15 C16 . . 120.5(4) ?
    C14 C15 H17 . . 119.7 ?
    C16 C15 H17 . . 119.7 ?
    C17 C16 C15 . . 118.9(4) ?
    C17 C16 H16 . . 120.5 ?
    C15 C16 H16 . . 120.5 ?
    C16 C17 N1 . . 120.4(4) ?
    C16 C17 H15 . . 119.8 ?
    N1 C17 H15 . . 119.8 ?
    H3A O3 H3B . . 104(3) ?
loop_
    _geom_hbond_atom_site_label_D
    _geom_hbond_atom_site_label_H
    _geom_hbond_atom_site_label_A
    _geom_hbond_site_symmetry_A
    _geom_hbond_distance_DH
    _geom_hbond_distance_HA
    _geom_hbond_distance_DA
    _geom_hbond_angle_DHA
    _geom_hbond_publ_flag
    N1 H1A O1 . 0.86 1.80 2.655(4) 175 yes
    O3 H3A O2 4_566 0.95(2) 1.79(2) 2.743(3) 175(3) yes
    O3 H3B O1 . 0.95(2) 1.80(2) 2.744(3) 171(3) yes
    N2 H13 O2 . 0.86 2.02 2.881(4) 176 yes
    N2 H14 O3 2_555 0.86 2.04 2.853(4) 157 yes
data_global
_journal_date_recd_electronic     2009-08-03
_journal_date_accepted     2009-08-24
_journal_name_full     'Acta Crystallographica, Section E'
_journal_year     2009
_journal_volume     65
_journal_issue      9
_journal_page_first     o2300
_journal_page_last     o2300
_journal_paper_category     QO
_journal_coeditor_code     NG2622
_publ_contact_author
;
'Abbasi, Alireza'
  School of Chemistry
  University College of Science
  University of Tehran
  Tehran
  Iran
;
_publ_contact_author_email     'aabbasi@khayam.ut.ac.ir'
_publ_contact_author_fax     '+98 21 66495291'
_publ_contact_author_phone     '+98 21 61112499'
_publ_section_title
;
2-Aminopyridinium diphenylphosphinate monohydrate
;
loop_
    _publ_author_name
    _publ_author_address
    'Nazari, Mohammad'
;
  School of Chemistry
  University College of Science
  University of Tehran
  Tehran
  Iran
;
    'Abbasi, Alireza'
;
  School of Chemistry
  University College of Science
  University of Tehran
  Tehran
  Iran
;
    'Nemati Kharat, Ali'
;
  School of Chemistry
  University College of Science
  University of Tehran
  Tehran
  Iran
;
    'Hantehzadeh, Mohammad Reza'
;
Plasma Physics Research Center
Science & Reseach Campus
Islamic Azad University
Tehran
Iran
;
