# Supplementary material for: 2-Amino­pyridinium diphenyl­phosphinate monohydrate
Source: Acta Crystallogr Sect E Struct Rep Online. 2009 Aug 29;65(Pt 9):o2300. doi: 10.1107/S1600536809033856 (PMC2969954; doi:10.1107/S1600536809033856)
Supplement: Supplementary file 2 [file e-65-o2300-Isup2.hkl]

# 
# h,k,l, Fc-squared, Fo-squared, sigma(Fo-squared) and status flag 
# 
data_I
_shelx_title ' NL2                              P21/c' 
_shelx_refln_list_code          4 
_shelx_F_calc_maximum      106.89 
_exptl_crystal_F_000       695.89 
_reflns_d_resolution_high  0.8409 
 
loop_ 
 _symmetry_equiv_pos_as_xyz 
 'x, y, z' 
 '-x, y+1/2, -z+1/2' 
 '-x, -y, -z' 
 'x, -y-1/2, z-1/2' 
 
_cell_length_a    15.2716 
_cell_length_b     9.9790 
_cell_length_c    11.7671 
_cell_angle_alpha  90.000 
_cell_angle_beta  103.073 
_cell_angle_gamma  90.000 
 
_shelx_F_squared_multiplier     1.000 
 
loop_ 
 _refln_index_h 
 _refln_index_k 
 _refln_index_l 
 _refln_F_squared_calc 
 _refln_F_squared_meas 
 _refln_F_squared_sigma 
 _refln_observed_status 
   2   0   0     1227.64     1535.01     61.21 o 
   3   0   0     2817.20     2479.39     62.54 o 
   4   0   0       94.44       70.87     14.90 o 
   5   0   0     5383.94     5212.36     90.47 o 
   6   0   0     3822.84     3659.22     32.74 o 
   7   0   0       11.24       19.92     15.83 o 
   8   0   0      415.53      404.03     14.05 o 
   9   0   0      223.07      233.36     16.75 o 
  10   0   0      442.97      396.85     13.70 o 
  11   0   0      154.51      175.92     17.10 o 
  12   0   0       11.10        9.96     14.90 o 
  13   0   0       76.60       93.07     15.63 o 
  15   0   0      178.07      200.16     17.68 o 
  17   0   0       45.27       51.88     16.87 o 
   1   1   0     2053.32     2299.16     53.84 o 
   2   1   0      183.86      137.47     10.46 o 
   3   1   0        5.82        8.97     11.23 o 
   4   1   0     7052.34     7381.15    109.20 o 
   5   1   0      270.33      217.38     10.64 o 
   6   1   0     1233.20     1108.65     44.93 o 
   7   1   0     2311.79     2236.98     16.77 o 
   8   1   0      685.86      682.05     14.72 o 
   9   1   0       86.82       88.10      9.60 o 
  10   1   0      226.75      240.66     10.26 o 
  11   1   0       46.85       48.06      9.72 o 
  12   1   0        0.78        4.35      9.44 o 
  13   1   0       69.04       81.10     10.31 o 
  14   1   0       79.59       93.68      9.44 o 
  15   1   0        6.31        3.45     11.15 o 
  16   1   0       24.74       24.95      9.39 o 
  17   1   0        0.26        9.62     13.93 o 
   0   2   0     1174.19     1135.10     22.88 o 
   1   2   0     4465.03     4947.03    109.06 o 
   2   2   0      221.88      209.31     12.98 o 
   3   2   0     1989.23     2053.57     46.09 o 
   4   2   0       14.98       10.93      7.95 o 
   5   2   0      142.17      137.62      8.80 o 
   6   2   0      188.30      174.18      9.01 o 
   7   2   0     1039.34      987.89     22.48 o 
   8   2   0      151.07      134.97      8.67 o 
   9   2   0      135.08      137.79      9.50 o 
  10   2   0       18.35       21.71      7.91 o 
  11   2   0       36.48       23.34     14.48 o 
  12   2   0       44.18       33.36     18.59 o 
  13   2   0        0.30        8.11     12.47 o 
  14   2   0        4.53        3.74      7.30 o 
  15   2   0       23.76       27.06     12.95 o 
  16   2   0       21.13       15.33     14.15 o 
  17   2   0       42.01       36.59     13.28 o 
   1   3   0     1771.70     1693.44     64.35 o 
   2   3   0      204.83      208.23      8.29 o 
   3   3   0     1473.69     1485.87     70.96 o 
   4   3   0     1094.39     1081.10     76.77 o 
   5   3   0        3.29        5.98     16.21 o 
   6   3   0      307.77      313.27     15.47 o 
   7   3   0       79.65       79.76      6.69 o 
   8   3   0       35.24       39.81      6.64 o 
   9   3   0        0.59       10.24      9.03 o 
  10   3   0       73.82       88.68      9.26 o 
  11   3   0      521.30      528.43    141.82 o 
  12   3   0      216.32      230.71     67.13 o 
  13   3   0       49.78       39.20     12.67 o 
  14   3   0      206.55      223.81     58.84 o 
  15   3   0        3.24        7.88      8.90 o 
  16   3   0      150.44      184.46     54.50 o 
  17   3   0        3.15       15.17     16.95 o 
   0   4   0     1354.25     1360.95     76.88 o 
   1   4   0        4.03        8.64      7.42 o 
   2   4   0      181.69      164.48      8.59 o 
   3   4   0     1305.61     1288.03     11.80 o 
   4   4   0      250.00      242.48     12.53 o 
   5   4   0      659.24      682.31     25.07 o 
   6   4   0     1085.94     1162.90     49.40 o 
   7   4   0      190.77      178.65      7.76 o 
   8   4   0      552.08      583.59     22.35 o 
   9   4   0       13.00       11.28      7.14 o 
  10   4   0      226.61      192.85     58.15 o 
  11   4   0      439.67      501.04     68.04 o 
  12   4   0        0.42       11.84      6.91 o 
  13   4   0       79.49       68.04     21.89 o 
  14   4   0       35.15       46.95      8.20 o 
  15   4   0       72.92       81.96     22.69 o 
   1   5   0      225.07      221.48     12.65 o 
   2   5   0      764.58      824.96     24.61 o 
   3   5   0       15.64       23.31      6.83 o 
   4   5   0     1302.69     1386.93     34.20 o 
   5   5   0      163.23      178.49      8.34 o 
   6   5   0      133.26      134.53     10.02 o 
   7   5   0        2.73       10.90      8.99 o 
   8   5   0      251.46      255.25      9.91 o 
   9   5   0      204.16      224.05      9.02 o 
  10   5   0      157.17      173.69     35.84 o 
  11   5   0      272.85      331.01     10.64 o 
  12   5   0       32.67       22.98     11.44 o 
  13   5   0       26.27       28.64      7.43 o 
  15   5   0       36.51       29.70     27.95 o 
  16   5   0       21.07       10.56      9.07 o 
   0   6   0        1.21       14.56      9.20 o 
   1   6   0      104.12      106.80      7.34 o 
   2   6   0      122.55      130.89      8.15 o 
   3   6   0      427.69      426.22     13.49 o 
   4   6   0       10.71       24.11      7.83 o 
   5   6   0        1.77       13.32      9.41 o 
   6   6   0       36.25       32.68      6.70 o 
   7   6   0      120.81      112.47      6.90 o 
   8   6   0       11.55       16.55      9.42 o 
   9   6   0       11.59       19.00      6.68 o 
  10   6   0       46.30       54.54      9.34 o 
  11   6   0      118.37      141.36     28.59 o 
  12   6   0        6.21       13.09     16.10 o 
  13   6   0       19.63       23.89     10.57 o 
  14   6   0        4.47       13.19      7.45 o 
  15   6   0       53.47       21.51     14.58 o 
   1   7   0       44.24       41.07      6.14 o 
   2   7   0        0.50        7.04      7.13 o 
   3   7   0      326.64      370.81     21.89 o 
   4   7   0        2.11        9.88      8.86 o 
   5   7   0      880.00      945.84     20.31 o 
   6   7   0       33.55       38.21      6.27 o 
   7   7   0      408.14      446.12     71.97 o 
   8   7   0       27.10       37.32      9.29 o 
   9   7   0        2.80       11.31      6.17 o 
  10   7   0      112.44       77.26     50.36 o 
  11   7   0       57.14       63.13     27.07 o 
  12   7   0       29.87       30.47     14.45 o 
  13   7   0        0.11        2.24     10.15 o 
  14   7   0       27.41       17.77      9.34 o 
   0   8   0       30.91       22.09      9.23 o 
   1   8   0      137.32      131.27     13.81 o 
   2   8   0        6.44        8.12      8.20 o 
   3   8   0        9.04       31.58      9.95 o 
   4   8   0       84.00       93.21      7.51 o 
   5   8   0        9.05       12.57      6.44 o 
   6   8   0      278.58      241.84    127.80 o 
   7   8   0        7.65        8.57      8.89 o 
   8   8   0       64.76       60.67     40.82 o 
   9   8   0       66.63       69.04     49.16 o 
  10   8   0       25.23       15.92      8.56 o 
  11   8   0       39.10       33.54     12.96 o 
  12   8   0        2.91       14.97      6.51 o 
  13   8   0       27.50       31.27     13.15 o 
   1   9   0      179.44      127.99     42.13 o 
   2   9   0       74.36       57.23     16.85 o 
   3   9   0       33.45       24.13     11.56 o 
   5   9   0      105.02       63.92     44.91 o 
   6   9   0        0.09        5.88      5.96 o 
   7   9   0        0.70        3.44     11.54 o 
   8   9   0        0.59        3.91      9.45 o 
   9   9   0        1.18        2.47     14.44 o 
  10   9   0        7.29        7.56      9.32 o 
  11   9   0        4.06        6.02     10.36 o 
   0  10   0        0.66        7.81      7.99 o 
   1  10   0        1.24        5.69      7.63 o 
   2  10   0       18.91       21.79      9.45 o 
   3  10   0        0.79        6.95     11.50 o 
   4  10   0       25.38       30.49      8.73 o 
   5  10   0        6.16       10.86      6.20 o 
   6  10   0       15.72        7.95      7.00 o 
   7  10   0       14.87       22.84     11.14 o 
   8  10   0        0.62       13.41     10.93 o 
   9  10   0       52.03       38.05     26.47 o 
   1  11   0       27.90       29.62      7.98 o 
   2  11   0        0.05        6.98      7.91 o 
   3  11   0       39.97       56.31      9.56 o 
   4  11   0        3.11       12.75     10.01 o 
   5  11   0       44.53       30.49     13.60 o 
   6  11   0        5.42       11.56      6.26 o 
 -17   1   1       10.98       19.90     11.67 o 
 -16   1   1       23.28       25.40      9.40 o 
 -15   1   1       19.56       21.98      8.37 o 
 -14   1   1       75.36       82.30     16.60 o 
 -13   1   1       40.44       40.38      8.41 o 
 -12   1   1        0.16        7.18     15.06 o 
 -11   1   1       28.85       30.11     10.95 o 
 -10   1   1       97.48       95.94      7.36 o 
  -9   1   1      213.34      212.59     12.17 o 
  -8   1   1      994.13      944.95     23.29 o 
  -7   1   1       17.84       26.18      7.86 o 
  -6   1   1     2225.55     1957.81     26.74 o 
  -5   1   1      750.64      668.03     13.72 o 
  -4   1   1      299.11      282.53     10.44 o 
  -2   1   1      126.66      108.89     11.63 o 
  -1   1   1     2458.45     2804.45     52.12 o 
   0   1   1     3818.89     4326.25    224.50 o 
   2   1   1        1.27        8.89     14.94 o 
   3   1   1     1884.93     1732.72     82.33 o 
   4   1   1       33.18       26.48     14.71 o 
   5   1   1        1.63        4.07     10.79 o 
   6   1   1       17.82       21.30      8.58 o 
   7   1   1      519.39      485.14      9.73 o 
   8   1   1       64.96       64.67      7.10 o 
   9   1   1      106.71      109.26      8.17 o 
  10   1   1        5.58        7.33      7.70 o 
  11   1   1      339.08      330.19     14.13 o 
  12   1   1      327.04      353.59     20.40 o 
  13   1   1        0.71       16.52     12.46 o 
  14   1   1      114.97      109.29     13.40 o 
  15   1   1        2.02        3.90     22.93 o 
  16   1   1       51.13       66.12     15.93 o 
  17   1   1        8.91       15.56     11.07 o 
 -17   2   1       11.21        8.37      9.84 o 
 -16   2   1        1.60        4.89     10.28 o 
 -15   2   1      136.07      167.17     12.01 o 
 -14   2   1       56.54       60.59     11.17 o 
 -13   2   1      290.20      312.61     13.76 o 
 -12   2   1        3.90        6.10      9.39 o 
 -11   2   1       65.46       84.44      9.90 o 
 -10   2   1      117.91      140.32      8.36 o 
  -9   2   1      185.71      190.86      9.71 o 
  -8   2   1       16.33       19.67      7.74 o 
  -7   2   1       44.66       48.61      8.31 o 
  -6   2   1      665.54      699.87     16.34 o 
  -5   2   1     8175.33     8215.90    159.61 o 
  -4   2   1      614.03      510.74     18.55 o 
  -3   2   1     1708.21     1712.11    138.35 o 
  -2   2   1     1473.28     1424.99     79.21 o 
  -1   2   1      689.29      676.65     18.76 o 
   0   2   1     9128.14    10723.31     86.37 o 
   2   2   1      979.32      976.24     33.98 o 
   3   2   1     2733.17     2654.61    101.40 o 
   4   2   1        0.24        4.77      9.91 o 
   5   2   1       37.10       48.93      8.62 o 
   6   2   1       46.54       38.64     11.75 o 
   7   2   1      377.13      363.45     28.03 o 
   8   2   1      687.74      627.81     20.48 o 
   9   2   1      390.22      410.99     27.73 o 
  10   2   1      306.92      294.03     14.03 o 
  11   2   1      655.85      635.33    174.44 o 
  12   2   1        1.31       10.66     11.58 o 
  13   2   1       30.02       44.85      7.98 o 
  14   2   1       48.17       56.16     23.20 o 
  15   2   1      123.87      145.88     50.47 o 
  16   2   1        2.44        3.48      8.98 o 
  17   2   1        3.24       11.43     11.16 o 
 -17   3   1       11.96       12.06     10.12 o 
 -16   3   1        2.03        7.37      7.54 o 
 -15   3   1       71.08       75.83     23.55 o 
 -14   3   1      114.94       88.59     36.66 o 
 -13   3   1        0.01        6.29      7.73 o 
 -12   3   1       30.64       12.97      8.56 o 
 -11   3   1        1.29       14.09     13.65 o 
 -10   3   1      106.77      100.60     14.02 o 
  -9   3   1      138.05      134.49      8.29 o 
  -8   3   1       13.77       13.02     10.77 o 
  -7   3   1      150.75      139.15      6.76 o 
  -6   3   1      822.11      775.18     10.41 o 
  -5   3   1      160.85      182.28     10.02 o 
  -4   3   1      785.57      809.48     40.05 o 
  -3   3   1       53.71       68.99      6.98 o 
  -2   3   1       27.58       41.69      8.55 o 
  -1   3   1      914.42      900.17     32.91 o 
   0   3   1     2400.19     2314.26     80.01 o 
   1   3   1    11425.61    13802.49    459.54 o 
   2   3   1     2523.70     2536.44    109.13 o 
   3   3   1     2421.09     2481.50     86.99 o 
   4   3   1      478.40      407.04     16.20 o 
   5   3   1     2264.80     2326.42    110.73 o 
   6   3   1      991.60      981.94     47.32 o 
   7   3   1        6.15        6.87      6.38 o 
   8   3   1       14.34       17.41      9.73 o 
  10   3   1      548.37      612.76     10.70 o 
  11   3   1        3.24       12.41      8.31 o 
  12   3   1       20.69       27.84      9.45 o 
  13   3   1      100.33       88.92     29.87 o 
  14   3   1        1.58        2.66     10.23 o 
  15   3   1        2.74        5.42      8.54 o 
  16   3   1        8.33       23.12     16.95 o 
 -16   4   1        0.04        8.46      9.24 o 
 -15   4   1       28.11       45.86      9.53 o 
 -14   4   1        2.74        5.77      7.27 o 
 -13   4   1        1.02        5.63     11.42 o 
 -12   4   1        1.83        9.03      6.96 o 
 -11   4   1       75.71       73.21     26.01 o 
 -10   4   1      148.01      157.29     52.60 o 
  -9   4   1        0.63       25.36     15.71 o 
  -8   4   1       95.37       98.39      7.25 o 
  -7   4   1      987.29     1027.06     42.94 o 
  -6   4   1        8.64       16.37      6.98 o 
  -5   4   1      656.51      666.58     26.96 o 
  -4   4   1      897.11      894.14     26.18 o 
  -3   4   1       21.96       21.38      6.34 o 
  -2   4   1      362.12      330.81     10.83 o 
  -1   4   1       94.24      105.33      6.54 o 
   0   4   1      352.29      291.15     10.15 o 
   1   4   1     4266.15     4549.33     52.61 o 
   2   4   1     1416.66     1539.01     45.89 o 
   3   4   1      466.44      509.35     21.20 o 
   4   4   1        0.22        3.68      7.50 o 
   5   4   1      272.08      226.94     29.49 o 
   6   4   1        8.34       11.21      7.04 o 
   7   4   1      611.25      601.35     10.15 o 
   8   4   1     1536.97     1590.27     55.66 o 
   9   4   1        0.08        9.28      7.23 o 
  10   4   1       76.32       69.01     11.85 o 
  11   4   1       25.30       35.49     11.63 o 
  12   4   1       85.61       84.97     24.74 o 
  13   4   1       28.88       32.27     15.65 o 
  14   4   1       22.17        4.52      8.83 o 
  15   4   1        4.56        7.81      7.04 o 
  16   4   1        7.66       14.36     17.06 o 
 -16   5   1      100.08      122.50     34.01 o 
 -15   5   1       38.45       28.18     10.45 o 
 -14   5   1      145.74      187.10     55.59 o 
 -13   5   1        1.47        9.36      9.03 o 
 -12   5   1       65.04       89.53     11.48 o 
 -11   5   1        9.58       15.54      7.57 o 
 -10   5   1       53.49       59.97     13.20 o 
  -9   5   1      136.09      132.17     30.96 o 
  -8   5   1      487.53      513.15     15.55 o 
  -7   5   1      406.68      389.66     19.05 o 
  -6   5   1      398.09      385.52     14.79 o 
  -5   5   1      123.72      121.77      7.38 o 
  -4   5   1        0.35        7.93      9.22 o 
  -3   5   1      793.50      770.21      8.62 o 
  -2   5   1      114.61      105.12      8.31 o 
  -1   5   1      447.46      423.32     17.63 o 
   0   5   1       35.71       40.17      7.41 o 
   1   5   1      137.86      165.95      6.79 o 
   2   5   1       19.04       23.36      6.79 o 
   3   5   1      614.94      603.24     26.84 o 
   4   5   1       97.39      115.48      8.55 o 
   5   5   1       15.96       18.20      7.10 o 
   6   5   1       13.23       19.34      6.94 o 
   7   5   1      263.29      247.99      7.44 o 
   8   5   1       17.03       14.12      7.33 o 
   9   5   1      259.39      255.75     22.85 o 
  10   5   1       28.84       29.92      7.62 o 
  11   5   1      166.22      186.43     48.87 o 
  12   5   1      312.93      306.81    162.83 o 
  13   5   1       26.02       29.69     16.72 o 
  14   5   1       62.92       58.49     32.87 o 
  15   5   1        3.55       24.17     11.66 o 
 -15   6   1       33.92       61.11     16.58 o 
 -14   6   1       33.09       41.16     11.21 o 
 -13   6   1       77.13      120.44     12.60 o 
 -12   6   1        0.96        8.15      7.03 o 
 -11   6   1      206.19      259.15     57.62 o 
 -10   6   1       85.30       86.04     21.68 o 
  -9   6   1        2.98       13.66      8.22 o 
  -8   6   1      310.08      325.17      9.09 o 
  -7   6   1      106.43      112.39      6.08 o 
  -6   6   1      397.80      403.16     22.04 o 
  -5   6   1       73.45       75.54      6.67 o 
  -4   6   1      167.55      158.84     10.42 o 
  -3   6   1        0.98       10.07      6.37 o 
  -2   6   1      133.97      147.80      6.78 o 
  -1   6   1      109.24      109.81      7.31 o 
   0   6   1        9.87       14.15      6.42 o 
   1   6   1       32.44       36.21      6.99 o 
   2   6   1      962.23      951.70     59.43 o 
   3   6   1        0.99       10.79     10.97 o 
   4   6   1       50.80       51.52      6.97 o 
   5   6   1        0.78        6.41      8.09 o 
   6   6   1      209.73      210.36      7.67 o 
   7   6   1      265.19      282.84      8.10 o 
   8   6   1      337.78      369.11     16.18 o 
   9   6   1       23.19       33.95      9.42 o 
  10   6   1       29.28       53.74     12.51 o 
  11   6   1        2.56       11.14      7.07 o 
  12   6   1       11.80        8.92     10.63 o 
  13   6   1       28.06       35.86     17.10 o 
  14   6   1        1.25        9.80      7.75 o 
 -14   7   1        6.48        7.66      7.69 o 
 -13   7   1        7.92        4.32     16.56 o 
 -12   7   1        0.67        8.99      7.44 o 
 -11   7   1       40.08       26.85     14.86 o 
 -10   7   1       87.24       95.92     36.08 o 
  -9   7   1      180.53      176.57     51.96 o 
  -8   7   1       40.66       28.67     11.82 o 
  -7   7   1      207.08      167.53     53.28 o 
  -6   7   1       15.26       16.09      6.38 o 
  -5   7   1       28.22       24.59      8.46 o 
  -4   7   1      323.07      348.05      8.84 o 
  -3   7   1        0.03        7.39     11.05 o 
  -2   7   1       88.88       97.33      7.24 o 
  -1   7   1       68.14       83.93      9.92 o 
   0   7   1      187.73      187.56     14.65 o 
   1   7   1       29.63       34.88      6.65 o 
   2   7   1       13.12       20.62      7.19 o 
   3   7   1       15.25       28.20      7.40 o 
   4   7   1       41.13       41.55      6.72 o 
   5   7   1       47.61       60.17      7.35 o 
   6   7   1      127.51      116.07     13.39 o 
   7   7   1       41.38       45.49      5.77 o 
   8   7   1       12.77       20.90     11.31 o 
   9   7   1        8.16       24.90      6.87 o 
  10   7   1        1.88       11.23     16.06 o 
  11   7   1       21.39       16.81      6.99 o 
  12   7   1        2.85       20.20      7.65 o 
  13   7   1        0.78        5.10     10.42 o 
 -13   8   1        0.59        9.91      6.95 o 
 -12   8   1        2.48       12.16     11.16 o 
 -11   8   1       20.03       14.57      9.03 o 
 -10   8   1       98.67       65.25     40.78 o 
  -9   8   1        7.62       15.97      5.88 o 
  -8   8   1       10.76       16.47      9.20 o 
  -7   8   1       22.10       16.86      8.41 o 
  -6   8   1        5.54       24.34     17.76 o 
  -5   8   1      172.15      218.08     20.61 o 
  -4   8   1      242.68      239.79     10.89 o 
  -3   8   1      131.98      162.34     10.17 o 
  -2   8   1      775.32      813.17     44.78 o 
  -1   8   1       68.21       86.17      8.71 o 
   0   8   1      471.66      452.29     15.49 o 
   1   8   1      353.85      322.35     12.22 o 
   2   8   1       84.98       85.28      6.36 o 
   3   8   1       22.48       22.76      7.15 o 
   4   8   1       59.02       77.04      7.24 o 
   5   8   1        0.62        8.10      6.60 o 
   6   8   1       22.12       12.63      7.29 o 
   7   8   1        2.46        5.85      5.98 o 
   8   8   1        2.96        7.92      6.22 o 
   9   8   1        6.04        8.57     14.05 o 
  10   8   1        2.18        7.31      6.30 o 
  11   8   1        6.87        9.83      6.30 o 
  12   8   1        0.72       15.52      9.94 o 
 -11   9   1        2.06        8.32      7.95 o 
 -10   9   1       80.05       56.36     40.08 o 
  -9   9   1       33.79       26.47     10.02 o 
  -8   9   1      181.60      182.03    106.66 o 
  -7   9   1        3.04        6.96      8.08 o 
  -6   9   1        0.46       15.00      6.27 o 
  -5   9   1        0.01        3.46      9.03 o 
  -4   9   1        2.74       10.71      7.09 o 
  -3   9   1        0.04       17.77      7.15 o 
  -2   9   1       33.43       27.52      7.91 o 
  -1   9   1        1.33       15.13     16.06 o 
   0   9   1        0.80        0.54     12.47 o 
   1   9   1       85.15       88.75      8.23 o 
   2   9   1        1.28       14.44      6.89 o 
   3   9   1      113.08       87.87     33.20 o 
   4   9   1       45.02       44.23     16.73 o 
   5   9   1      115.44       83.30     32.46 o 
   6   9   1       47.57       53.18     13.45 o 
   7   9   1       25.77       14.83      8.23 o 
   8   9   1       54.59       43.18     22.84 o 
   9   9   1       25.04       20.19     13.14 o 
  10   9   1       20.44       13.03      7.63 o 
  11   9   1        7.34       11.15      9.60 o 
  -9  10   1       22.29       11.18      8.95 o 
  -8  10   1       19.89       20.20      6.05 o 
  -7  10   1       10.76       20.90     10.91 o 
  -6  10   1        5.47        7.70      6.82 o 
  -4  10   1       51.41       32.78     23.94 o 
  -3  10   1        0.64       13.06      7.96 o 
  -2  10   1       11.98        9.10      7.29 o 
  -1  10   1        0.62        1.62     16.60 o 
   0  10   1       25.72       26.72      9.48 o 
   1  10   1       14.37       14.87      6.49 o 
   2  10   1       50.15       45.58     12.38 o 
   3  10   1        6.41       20.65      7.65 o 
   4  10   1        7.90       18.74      6.39 o 
   5  10   1        0.11       11.46      6.87 o 
   6  10   1        7.06        4.26      7.51 o 
   7  10   1        4.67       16.24      7.42 o 
   8  10   1        6.88       16.48     10.72 o 
   9  10   1        6.97        7.57      7.29 o 
  -6  11   1        3.22        7.07      8.96 o 
  -4  11   1        4.64        9.61      8.21 o 
  -3  11   1        0.10        0.89     14.28 o 
  -2  11   1        9.95       16.13      6.77 o 
  -1  11   1        1.00        3.01      8.25 o 
   0  11   1        7.42       20.16      8.43 o 
   1  11   1        7.74        7.86      7.21 o 
   2  11   1        0.10        8.15     14.24 o 
   3  11   1       20.95       17.96      7.68 o 
   4  11   1        0.01        7.00      8.63 o 
   5  11   1        0.00       12.23      7.76 o 
 -18   0   2       67.89       80.88     16.56 o 
 -17   0   2       54.65       76.90     16.56 o 
 -16   0   2        0.65       13.74     15.63 o 
 -15   0   2       10.31        6.83     15.29 o 
 -14   0   2       65.54       59.41     16.21 o 
 -13   0   2       76.43       81.45     15.94 o 
 -12   0   2      119.01      107.55     17.06 o 
 -11   0   2      186.98      183.52     17.72 o 
 -10   0   2       40.97       41.27     16.14 o 
  -9   0   2      338.88      291.11     17.45 o 
  -8   0   2      102.78      122.14     16.41 o 
  -7   0   2      224.11      269.80     18.38 o 
  -6   0   2       47.04       57.52     11.46 o 
  -5   0   2     2161.55     2054.81     91.28 o 
  -1   0   2     2530.50     2756.93     44.43 o 
   0   0   2     5019.91     6037.06     82.01 o 
   2   0   2       90.09       80.24     19.45 o 
   3   0   2     4575.98     4916.70     45.82 o 
   4   0   2     2354.30     2314.88     30.50 o 
   5   0   2      826.75      757.79     17.10 o 
   6   0   2     1570.54     1481.11     23.74 o 
   7   0   2       19.53        3.71     16.79 o 
   8   0   2       51.07       40.03     11.23 o 
   9   0   2     1231.04     1261.26     20.85 o 
  10   0   2      173.00      175.96     16.99 o 
  11   0   2      216.74      198.11     24.36 o 
  12   0   2        0.52        4.86     19.15 o 
  13   0   2       16.90       13.94     21.77 o 
  15   0   2      202.49      207.50     28.80 o 
  16   0   2        2.70        4.32     10.00 o 
 -18   1   2       25.16       33.62     10.24 o 
 -17   1   2        1.93       10.00     15.98 o 
 -16   1   2       16.99       21.37     11.21 o 
 -15   1   2        0.01        1.20     11.20 o 
 -14   1   2       99.18      106.99     11.77 o 
 -13   1   2        9.46        7.89      9.43 o 
 -12   1   2      146.76      128.60     12.12 o 
 -11   1   2        0.61        8.05      9.42 o 
 -10   1   2       39.90       37.55      7.37 o 
  -9   1   2       23.52       27.93      7.76 o 
  -8   1   2     2092.19     2125.94     45.53 o 
  -7   1   2       43.66       44.71      9.55 o 
  -6   1   2        4.95        7.37     11.63 o 
  -5   1   2     5081.22     5193.49     67.58 o 
  -4   1   2        2.28        1.39     11.73 o 
  -3   1   2     3110.91     3250.77    211.41 o 
  -2   1   2     4365.39     4800.38     56.15 o 
  -1   1   2      513.44      496.72     14.17 o 
   0   1   2      585.08      578.73     17.32 o 
   2   1   2     3451.67     3640.68     83.71 o 
   3   1   2      297.77      271.52     13.53 o 
   4   1   2      100.33      116.75     13.03 o 
   5   1   2      898.49      842.66     45.09 o 
   6   1   2      547.31      515.96     11.31 o 
   7   1   2      478.61      451.36     25.78 o 
   8   1   2      733.54      734.00     22.28 o 
   9   1   2      324.57      328.43     25.87 o 
  10   1   2        7.63       10.00     11.14 o 
  11   1   2      406.73      445.15     12.66 o 
  12   1   2      122.87      142.36     17.35 o 
  13   1   2       28.85       46.05     27.52 o 
  15   1   2        0.04        2.48      8.59 o 
  16   1   2       23.96        5.83     10.50 o 
 -17   2   2        3.28       10.76      9.65 o 
 -16   2   2        1.74       10.54     12.66 o 
 -15   2   2        0.86        9.00      9.95 o 
 -14   2   2       84.51       87.81     28.78 o 
 -13   2   2        1.21        9.35      8.54 o 
 -12   2   2        8.27       14.39      8.33 o 
 -11   2   2        9.51       16.58      6.69 o 
 -10   2   2       84.23       80.80      9.60 o 
  -9   2   2       84.36       79.58      8.20 o 
  -8   2   2      203.78      235.92      8.72 o 
  -7   2   2       52.51       56.11      9.32 o 
  -6   2   2      874.08      850.77     10.70 o 
  -5   2   2     2171.80     2249.21     54.91 o 
  -4   2   2      329.38      307.39     19.51 o 
  -3   2   2     1345.13     1243.03     59.29 o 
  -2   2   2      177.37      168.79     10.90 o 
  -1   2   2     2352.81     2354.64     62.79 o 
   0   2   2     1136.94     1090.49     36.32 o 
   1   2   2     9381.22    11626.56    561.93 o 
   2   2   2     7070.55     7943.61    160.81 o 
   3   2   2      134.86      116.05      9.65 o 
   4   2   2     1477.08     1358.65     85.27 o 
   5   2   2       27.91       33.06      9.16 o 
   6   2   2       37.69       55.73     11.92 o 
   7   2   2      286.43      281.38     10.63 o 
   8   2   2      234.95      236.82      7.29 o 
   9   2   2        6.48        7.92      7.95 o 
  10   2   2      123.08      120.69      8.40 o 
  11   2   2       94.41      107.49     20.46 o 
  12   2   2       17.94        9.04      7.36 o 
  13   2   2       62.12       52.00     11.12 o 
  15   2   2       19.77        5.66      7.98 o 
  16   2   2        1.53        9.27      8.21 o 
 -16   3   2       61.39       74.00     12.08 o 
 -15   3   2       29.31       26.44      9.84 o 
 -14   3   2       85.45       93.24     31.87 o 
 -13   3   2        3.53        7.56      8.56 o 
 -12   3   2       94.58       70.41     28.13 o 
 -11   3   2       67.66       61.82      9.89 o 
 -10   3   2      458.57      444.78      9.78 o 
  -9   3   2      137.32      133.40      8.57 o 
  -8   3   2      241.21      225.51      7.77 o 
  -7   3   2     1275.89     1243.89     41.32 o 
  -6   3   2      868.03      778.97     22.55 o 
  -5   3   2     1043.11      991.61     26.12 o 
  -4   3   2     1616.42     1611.96     56.20 o 
  -3   3   2      448.75      399.62     18.12 o 
  -2   3   2      269.06      281.43      8.42 o 
  -1   3   2       53.10       46.69      7.59 o 
   0   3   2     2539.15     2423.31    131.88 o 
   1   3   2      268.36      225.81     11.90 o 
   2   3   2      212.42      225.76     12.50 o 
   3   3   2     1058.75      993.94     51.31 o 
   4   3   2      891.57      921.54     84.36 o 
   5   3   2      274.33      229.89     10.76 o 
   6   3   2      141.04      131.69      8.17 o 
   7   3   2      128.01      137.88      6.76 o 
   8   3   2        0.87       16.64      8.99 o 
   9   3   2      295.14      275.07     28.73 o 
  10   3   2        2.43        9.47      7.30 o 
  11   3   2      406.73      418.58     15.00 o 
  12   3   2      229.17      171.69     63.39 o 
  13   3   2        7.87       14.59     15.98 o 
  14   3   2       18.38       16.70      7.88 o 
  15   3   2       17.96        3.03      8.18 o 
  16   3   2       19.73       13.67     12.51 o 
 -17   4   2       42.96       56.31     17.67 o 
 -16   4   2       15.78       19.94     11.10 o 
 -15   4   2      166.53      237.78     12.39 o 
 -14   4   2       29.60       35.79     13.78 o 
 -13   4   2       92.58       59.95     22.55 o 
 -12   4   2       21.88        5.90      9.34 o 
 -11   4   2      164.32      122.92     46.67 o 
 -10   4   2        1.17        1.05      9.55 o 
  -9   4   2      296.50      290.33      8.22 o 
  -8   4   2        0.27        7.81      7.80 o 
  -7   4   2      844.67      857.35     18.76 o 
  -6   4   2       69.15       75.70      7.71 o 
  -5   4   2     1807.96     1837.30     50.18 o 
  -4   4   2       57.39       56.50      8.00 o 
  -3   4   2       78.91       70.31      6.74 o 
  -2   4   2      358.98      372.88     11.99 o 
  -1   4   2      739.54      766.21     22.18 o 
   0   4   2     1957.29     1987.03     87.50 o 
   1   4   2       50.87       54.01      6.37 o 
   2   4   2      952.16     1005.90     47.45 o 
   3   4   2       12.85        6.16      6.78 o 
   4   4   2     1011.86     1048.04     68.61 o 
   5   4   2      526.11      507.62     49.32 o 
   6   4   2      453.72      475.91     18.26 o 
   7   4   2      252.76      251.54      9.57 o 
   8   4   2      322.05      307.27     13.34 o 
   9   4   2       58.64       72.92      9.49 o 
  10   4   2      688.37      713.04     75.43 o 
  11   4   2        8.34       21.89      8.19 o 
  12   4   2       15.44       26.75     15.13 o 
  13   4   2        0.08        8.57      7.83 o 
  14   4   2        6.54       12.28     14.09 o 
  15   4   2       30.80       12.31     10.29 o 
 -16   5   2        0.95        7.24      9.27 o 
 -15   5   2       17.62       14.54      7.84 o 
 -14   5   2        0.56       10.57     11.34 o 
 -13   5   2        0.38       37.06     16.02 o 
 -12   5   2       33.70       27.23     11.31 o 
 -11   5   2       23.31       24.82     12.09 o 
 -10   5   2        0.34       12.51      9.73 o 
  -9   5   2       24.78       17.04      7.38 o 
  -8   5   2      147.99      167.24      9.03 o 
  -7   5   2      105.50       99.75      7.47 o 
  -6   5   2       17.96       22.88      7.11 o 
  -5   5   2        6.88        9.72      8.98 o 
  -4   5   2      487.91      445.22     10.87 o 
  -3   5   2        9.80       14.67      6.44 o 
  -2   5   2      138.80      128.34      6.35 o 
  -1   5   2      107.29      110.15      6.91 o 
   0   5   2      787.17      788.56     45.54 o 
   1   5   2      196.13      174.46      7.24 o 
   2   5   2       24.39       21.18      7.25 o 
   3   5   2      629.10      717.23     31.97 o 
   4   5   2        0.07        6.04      6.98 o 
   5   5   2      132.08      134.77      7.58 o 
   6   5   2       75.45       71.50      6.45 o 
   7   5   2       10.46        8.05      6.67 o 
   8   5   2       78.49       74.72      7.23 o 
   9   5   2       59.73       72.14      8.70 o 
  10   5   2       22.94       12.96     12.28 o 
  11   5   2       48.31       27.87     16.59 o 
  12   5   2       42.05       41.49     34.74 o 
  13   5   2        1.33        6.89      6.69 o 
  14   5   2       40.45       17.18     14.13 o 
  15   5   2        3.29       12.74     11.97 o 
 -15   6   2       14.97       16.53     10.89 o 
 -14   6   2        0.30        4.53      7.57 o 
 -13   6   2        0.66        9.59      8.87 o 
 -12   6   2       63.43       66.22     21.17 o 
 -11   6   2      103.05      130.47     35.58 o 
 -10   6   2        8.67       17.92      8.27 o 
  -9   6   2        3.97       25.21     16.18 o 
  -8   6   2      138.97      125.51     39.00 o 
  -7   6   2      146.14      133.60     28.95 o 
  -6   6   2      303.54      294.63     13.81 o 
  -5   6   2       36.49       39.51      7.22 o 
  -4   6   2       22.40       18.51      7.79 o 
  -3   6   2      110.25      124.88      7.25 o 
  -2   6   2      226.09      215.95      9.10 o 
  -1   6   2        1.18        7.81      6.25 o 
   0   6   2        7.58       13.28     15.60 o 
   1   6   2      458.09      462.43      9.58 o 
   2   6   2      145.10      152.29      7.50 o 
   3   6   2        0.00        6.29     11.31 o 
   4   6   2       72.80       94.07      6.80 o 
   5   6   2       66.31       69.47      6.32 o 
   6   6   2       48.20       41.89      7.44 o 
   7   6   2       99.47      114.04      8.71 o 
   8   6   2       10.84       29.37      8.97 o 
   9   6   2       37.06       37.29      9.30 o 
  10   6   2        0.52        9.92     10.06 o 
  11   6   2       38.04       33.49     15.74 o 
  12   6   2      104.13       94.80     61.42 o 
  13   6   2        7.58       15.90     13.74 o 
  14   6   2       24.48       15.06      7.31 o 
 -14   7   2       22.06       35.84     17.79 o 
 -13   7   2       11.77       33.61     11.55 o 
 -12   7   2       24.37       22.17      7.93 o 
 -11   7   2        2.20        8.24      6.54 o 
 -10   7   2      167.54      156.96     59.52 o 
  -9   7   2       26.07       24.34     13.03 o 
  -8   7   2       61.48       52.50     12.36 o 
  -7   7   2      194.47      182.76     70.59 o 
  -6   7   2      166.59      161.14     50.53 o 
  -5   7   2      308.22      235.91     62.37 o 
  -4   7   2      691.25      684.31     35.91 o 
  -3   7   2      429.15      437.00     17.12 o 
  -2   7   2      202.76      193.44      8.94 o 
  -1   7   2      492.84      486.90     18.87 o 
   0   7   2       68.43       81.46      7.30 o 
   1   7   2      180.13      175.35      9.36 o 
   2   7   2        7.00       20.21      9.09 o 
   3   7   2       91.57      120.44      8.26 o 
   4   7   2       20.80       33.90      7.27 o 
   5   7   2      123.12      142.97      6.44 o 
   6   7   2       48.34       60.58      6.71 o 
   7   7   2       74.42       65.72     14.19 o 
   8   7   2       93.40       81.92     15.82 o 
   9   7   2       26.03       23.33     11.31 o 
  10   7   2       20.56       22.06      6.57 o 
  11   7   2       32.24       21.89     12.20 o 
  12   7   2        4.68        1.74      8.06 o 
  13   7   2        7.21       14.94      9.53 o 
 -13   8   2       71.26       27.97     17.64 o 
 -12   8   2        0.89       11.62     14.79 o 
 -11   8   2       12.10       14.12      8.79 o 
 -10   8   2       14.97       15.04      7.51 o 
  -9   8   2       79.30       96.24     28.86 o 
  -8   8   2        1.67       12.79      6.82 o 
  -7   8   2        7.72       14.00      7.33 o 
  -6   8   2      148.05      121.89     46.02 o 
  -5   8   2      151.79      126.15     48.59 o 
  -4   8   2      280.32      287.13     75.92 o 
  -3   8   2      127.47      109.23     15.50 o 
  -2   8   2        8.74       13.58      6.83 o 
  -1   8   2       20.62       22.43      6.80 o 
   0   8   2        5.31       13.25      6.59 o 
   1   8   2       31.34       35.06      7.21 o 
   2   8   2       17.54       21.29      7.21 o 
   3   8   2       89.24       87.30      7.14 o 
   4   8   2      108.29      124.30     22.75 o 
   5   8   2        1.14        9.71      9.88 o 
   6   8   2       86.88      107.05     11.34 o 
   7   8   2        8.00        8.61     12.55 o 
   8   8   2        2.12        5.12      8.16 o 
   9   8   2        5.64       11.44      9.67 o 
  10   8   2       24.85       17.52      7.94 o 
  11   8   2        2.74       19.54     12.55 o 
  12   8   2       14.61       10.98      7.42 o 
 -11   9   2       23.81       21.97     11.29 o 
 -10   9   2        1.20        9.34      6.64 o 
  -9   9   2       18.35       15.63     14.24 o 
  -8   9   2        0.09        8.14     11.10 o 
  -7   9   2        2.40       16.91     16.25 o 
  -6   9   2        6.08        4.26      7.31 o 
  -5   9   2        0.45        9.46      7.44 o 
  -4   9   2        0.09        7.62      6.49 o 
  -3   9   2       52.40       35.27     29.45 o 
  -2   9   2       85.64       51.21     21.83 o 
  -1   9   2        1.71        5.06      8.33 o 
   0   9   2       61.03       63.82     11.52 o 
   1   9   2        0.50       10.81     16.29 o 
   2   9   2        0.91        9.88      6.07 o 
   3   9   2        1.51        5.48      6.28 o 
   4   9   2       11.84       25.81     11.72 o 
   5   9   2        0.03       11.30      7.84 o 
   6   9   2        6.68        3.17      6.61 o 
   7   9   2        0.02       10.36      7.16 o 
   8   9   2        2.52       16.79      7.43 o 
   9   9   2       12.14        7.48      6.66 o 
  10   9   2        1.08        8.96      9.08 o 
  -8  10   2       30.70       17.60      8.84 o 
  -7  10   2       42.21       24.97     20.94 o 
  -6  10   2        5.55        7.51     10.65 o 
  -5  10   2        7.62        6.30      7.02 o 
  -4  10   2       22.85       10.47      7.84 o 
  -3  10   2        0.06        5.59      5.58 o 
  -2  10   2       77.69       34.99     22.99 o 
  -1  10   2        0.00       20.17     10.54 o 
   0  10   2       48.34       42.96     30.13 o 
   1  10   2       18.12       13.89     10.45 o 
   2  10   2       36.94       30.03     12.04 o 
   3  10   2        0.82        7.80     12.93 o 
   4  10   2       13.83       12.32      5.83 o 
   5  10   2       15.04       29.70     11.33 o 
   6  10   2       13.29       21.70      8.34 o 
   7  10   2        0.16       12.86      8.46 o 
   8  10   2       31.18       30.46     22.40 o 
  -6  11   2       15.81       14.01      7.82 o 
  -5  11   2        1.06       10.23      8.99 o 
  -4  11   2        1.29       10.81     10.04 o 
  -3  11   2        1.01       11.97     13.90 o 
  -2  11   2       23.10       14.32      9.46 o 
  -1  11   2       95.83       50.65     32.88 o 
   0  11   2        7.34        9.15      7.03 o 
   1  11   2       34.92       18.08      9.31 o 
   2  11   2       10.59        4.10      7.98 o 
   3  11   2       52.41       43.06     12.81 o 
   4  11   2        3.12       11.65      6.61 o 
   5  11   2       28.89       21.84      9.92 o 
 -18   1   3        4.43       11.28      9.69 o 
 -17   1   3       23.17       18.66     12.09 o 
 -16   1   3        0.32        3.82     11.26 o 
 -15   1   3        3.20        3.29     11.44 o 
 -14   1   3      225.17      241.23     18.01 o 
 -13   1   3       19.76       29.04     11.86 o 
 -12   1   3      112.32      127.41     12.17 o 
 -11   1   3        3.03        3.30      9.31 o 
 -10   1   3        0.68       10.17     11.08 o 
  -9   1   3        0.52        1.58     15.67 o 
  -8   1   3      224.46      238.96     10.28 o 
  -7   1   3      775.72      762.51     15.84 o 
  -6   1   3      789.45      704.51     23.74 o 
  -5   1   3       26.53       22.49      8.11 o 
  -4   1   3     8150.51     8820.43    259.32 o 
  -3   1   3        3.02        4.17      9.23 o 
  -2   1   3     5345.39     6046.60    153.26 o 
  -1   1   3       18.79       22.90      9.47 o 
   0   1   3        0.95        3.69     16.00 o 
   1   1   3     4533.72     4722.17     38.49 o 
   2   1   3        0.11        3.32     12.47 o 
   3   1   3     3465.30     3439.72     90.56 o 
   4   1   3      283.02      290.37     15.31 o 
   5   1   3     1237.96     1250.06     42.19 o 
   6   1   3      617.17      603.05     25.85 o 
   7   1   3      183.84      158.18      7.55 o 
   8   1   3       12.07       16.42      7.07 o 
   9   1   3       53.99       41.61     11.63 o 
  10   1   3       10.53       12.24     11.43 o 
  11   1   3      597.05      623.64     59.66 o 
  13   1   3        0.29        1.27      8.76 o 
  14   1   3        0.62        2.12      9.23 o 
  15   1   3       32.98        9.68      7.98 o 
  16   1   3       29.35        6.35      7.19 o 
 -17   2   3       56.55       60.30     19.90 o 
 -16   2   3        0.32        0.10      9.57 o 
 -15   2   3       55.68       85.96     11.90 o 
 -14   2   3        0.21        1.39     11.30 o 
 -13   2   3      429.64      382.01    109.72 o 
 -12   2   3       59.62       48.48     18.41 o 
 -11   2   3       73.71       77.48      7.56 o 
 -10   2   3        0.11        6.59      9.26 o 
  -9   2   3       13.30       18.63      8.94 o 
  -8   2   3      220.36      231.11     10.14 o 
  -7   2   3      506.16      452.68     13.32 o 
  -6   2   3       85.72       75.26      6.65 o 
  -5   2   3      639.73      597.82     37.07 o 
  -4   2   3       28.44       22.03      7.26 o 
  -3   2   3      547.23      506.23     11.49 o 
  -2   2   3      438.32      383.52      9.85 o 
  -1   2   3      309.81      266.28      9.62 o 
   0   2   3      195.78      192.84      8.23 o 
   1   2   3      390.58      387.96     25.33 o 
   2   2   3     5213.19     5446.56    194.41 o 
   3   2   3      905.23      936.67     24.92 o 
   4   2   3      608.17      556.47     29.23 o 
   5   2   3      274.81      270.72     14.80 o 
   6   2   3      452.11      449.26     12.99 o 
   7   2   3       26.31       35.83      9.45 o 
   8   2   3      464.84      454.36     14.61 o 
   9   2   3      110.70      106.85      9.28 o 
  10   2   3      176.67      177.85     15.58 o 
  11   2   3      107.25      109.43     25.54 o 
  15   2   3       43.48        0.46     10.31 o 
  16   2   3        1.52        8.05      8.54 o 
 -17   3   3       18.00       21.91     12.16 o 
 -16   3   3        4.73        5.85     11.08 o 
 -15   3   3        7.44        9.96      9.38 o 
 -14   3   3      162.93      135.95     43.73 o 
 -13   3   3        0.76        7.94      8.52 o 
 -12   3   3      332.23      318.82     12.99 o 
 -11   3   3        1.62       15.60     16.91 o 
 -10   3   3      182.79      189.55     15.61 o 
  -9   3   3       10.59       10.90      9.19 o 
  -8   3   3       16.46       14.22      6.99 o 
  -7   3   3      185.73      186.47      7.37 o 
  -6   3   3      203.62      184.01      6.87 o 
  -5   3   3      614.21      619.84     10.30 o 
  -4   3   3      544.68      457.50     26.76 o 
  -3   3   3       10.65        7.45      8.00 o 
  -2   3   3       53.55       70.43      7.49 o 
  -1   3   3      148.38      141.54      7.31 o 
   0   3   3       25.85       28.66      7.52 o 
   1   3   3     1237.28     1287.58     48.04 o 
   2   3   3     1319.89     1393.74     54.17 o 
   3   3   3     1878.17     1931.40    109.45 o 
   4   3   3     3526.29     3590.20    215.73 o 
   5   3   3        2.40        7.40      9.26 o 
   6   3   3        0.16        5.66      8.62 o 
   7   3   3      608.14      619.76     23.39 o 
   8   3   3       27.29       24.40      7.48 o 
   9   3   3       82.69       91.68      7.60 o 
  10   3   3       40.80       40.38      7.21 o 
  11   3   3      101.16      100.25     11.16 o 
  12   3   3        2.94        4.59      6.24 o 
  14   3   3        8.45        9.69     11.47 o 
 -17   4   3       21.07       18.00     11.97 o 
 -16   4   3        4.45       10.75      9.27 o 
 -15   4   3       19.17       24.54      9.63 o 
 -14   4   3       44.99       38.66     16.50 o 
 -13   4   3       10.52       10.25      8.49 o 
 -12   4   3        1.82       10.12     11.52 o 
 -11   4   3       25.74       40.52     11.67 o 
 -10   4   3       23.64       40.23      9.47 o 
  -9   4   3      204.82      225.46     10.67 o 
  -8   4   3       53.10       60.50      8.05 o 
  -7   4   3      236.08      233.64      7.77 o 
  -6   4   3      562.09      555.85     16.23 o 
  -5   4   3      268.22      268.14     19.76 o 
  -4   4   3      589.61      585.03     13.17 o 
  -3   4   3      523.29      502.13     16.44 o 
  -2   4   3     2071.59     2246.25     60.31 o 
  -1   4   3      145.28      135.73      7.64 o 
   0   4   3     3732.81     3922.05    157.46 o 
   1   4   3      651.84      718.15     28.06 o 
   2   4   3     1143.38     1120.62     48.91 o 
   3   4   3       12.98       10.51      9.65 o 
   4   4   3      361.58      366.79     31.74 o 
   5   4   3      556.26      568.06     13.08 o 
   6   4   3       12.94       30.70      7.95 o 
   7   4   3      317.13      333.19     12.27 o 
   8   4   3      177.96      181.01      8.31 o 
   9   4   3      299.62      299.50     27.10 o 
  10   4   3       10.16       27.76     16.02 o 
  12   4   3        3.96        5.74      6.40 o 
  13   4   3       13.63       15.90     16.68 o 
  14   4   3        6.23        4.10     10.16 o 
  15   4   3       21.41       18.75     10.44 o 
 -16   5   3       20.75       15.20     13.70 o 
 -15   5   3       63.52       44.14     17.85 o 
 -14   5   3       11.35       19.19      7.77 o 
 -13   5   3      121.97      139.31     22.99 o 
 -12   5   3       61.76       96.34     11.37 o 
 -11   5   3       22.88       28.24     13.64 o 
 -10   5   3      109.85      114.17     10.32 o 
  -9   5   3       42.00       39.60      9.93 o 
  -8   5   3      547.06      538.41     50.38 o 
  -7   5   3        6.24       16.52      7.89 o 
  -6   5   3      447.74      425.82     15.95 o 
  -5   5   3       33.11       33.22      6.53 o 
  -4   5   3     1317.31     1273.42     38.83 o 
  -3   5   3     1377.95     1389.97     74.54 o 
  -2   5   3       82.44       77.85      6.48 o 
  -1   5   3      125.49      118.56      8.70 o 
   0   5   3      527.28      525.70     12.28 o 
   1   5   3     1305.48     1278.31     16.79 o 
   2   5   3      842.60      882.13     34.96 o 
   3   5   3       96.13       96.18      6.72 o 
   4   5   3       46.48       58.48      6.79 o 
   5   5   3      124.06      116.61      7.62 o 
   6   5   3       16.67       25.64      8.03 o 
   7   5   3      331.53      311.74      8.55 o 
   8   5   3       31.25       40.93      6.95 o 
   9   5   3      556.48      608.70     32.96 o 
  10   5   3       22.01       30.72      8.90 o 
  11   5   3       35.49       44.78     15.83 o 
  12   5   3        7.67        6.48      5.82 o 
  13   5   3       18.69       10.65     16.72 o 
  14   5   3       19.25        6.59     10.25 o 
 -15   6   3       27.49       30.39     13.50 o 
 -14   6   3       36.63       35.13      9.22 o 
 -13   6   3        4.94       12.00      8.91 o 
 -12   6   3       22.50       36.68     14.08 o 
 -10   6   3       43.04       43.94     19.01 o 
  -9   6   3      333.56      288.97    100.79 o 
  -8   6   3       36.62       18.05      6.54 o 
  -7   6   3      746.02      797.17    149.79 o 
  -6   6   3      363.93      318.20     33.05 o 
  -5   6   3      217.79      212.72      7.25 o 
  -4   6   3      212.10      211.82      8.99 o 
  -3   6   3      204.30      219.40      9.06 o 
  -2   6   3      353.53      342.81     19.05 o 
  -1   6   3       49.09       52.03      7.13 o 
   0   6   3      153.20      165.15      6.79 o 
   1   6   3      194.51      186.01      7.54 o 
   2   6   3      197.79      221.75      8.38 o 
   3   6   3        6.46       20.73      7.98 o 
   4   6   3      238.01      259.07     10.45 o 
   5   6   3       15.96       11.02      6.17 o 
   6   6   3      260.40      258.60     30.50 o 
   7   6   3       11.92       14.56      7.28 o 
   8   6   3       20.27       15.73      6.74 o 
   9   6   3        3.62        8.37      6.49 o 
  10   6   3       10.41       30.71     13.25 o 
  11   6   3       29.21       24.66     19.51 o 
  13   6   3       17.32       12.73      8.82 o 
 -14   7   3        0.15       10.36     10.09 o 
 -13   7   3       60.47       60.56     23.99 o 
 -12   7   3       35.28       36.27     14.60 o 
 -11   7   3        0.85       23.20     10.22 o 
 -10   7   3        0.18        6.95     10.27 o 
  -9   7   3        2.88       15.14      8.33 o 
  -8   7   3        3.36        3.03     11.39 o 
  -7   7   3      311.73      294.26    106.14 o 
  -6   7   3       58.54       49.80     22.88 o 
  -5   7   3       50.73       34.84     18.13 o 
  -4   7   3      396.73      432.44     35.36 o 
  -3   7   3        0.13       26.65      9.38 o 
  -2   7   3        0.54        5.91     11.20 o 
  -1   7   3       58.93       58.44      7.22 o 
   0   7   3        0.88        9.66      6.40 o 
   1   7   3        5.32       19.29      7.98 o 
   2   7   3        9.25       21.72      6.08 o 
   3   7   3       22.48       34.09      6.59 o 
   4   7   3       38.64       40.99      7.25 o 
   5   7   3       21.24       43.34      8.76 o 
   6   7   3       10.61        5.16      8.04 o 
   7   7   3       12.92       18.14     11.41 o 
   8   7   3       15.88       16.68      7.87 o 
   9   7   3        0.13       13.03      8.50 o 
  10   7   3        0.12        5.16     10.16 o 
  11   7   3        7.02       12.66      9.54 o 
  12   7   3       14.89       30.42     16.95 o 
 -13   8   3        0.03        7.60      8.08 o 
 -12   8   3        3.24        9.34      7.85 o 
 -11   8   3       44.10       42.73     14.40 o 
 -10   8   3       43.62       67.37     19.33 o 
  -9   8   3        4.75        5.03      6.15 o 
  -8   8   3        0.68        5.91      7.81 o 
  -7   8   3      323.35      357.67     94.35 o 
  -6   8   3       38.69       37.24      9.82 o 
  -5   8   3       28.57       21.35      9.01 o 
  -4   8   3      127.42      111.94     41.14 o 
  -3   8   3      322.02      351.74     19.44 o 
  -2   8   3        2.43       11.31      9.17 o 
  -1   8   3      111.08      130.95     13.96 o 
   0   8   3        3.28       40.10     18.43 o 
   1   8   3       57.78       64.45      8.21 o 
   2   8   3        0.64       36.69     11.88 o 
   3   8   3      180.66      169.13     12.64 o 
   4   8   3       15.03       16.35     10.09 o 
   5   8   3        6.48        8.01     11.10 o 
   6   8   3        4.34       13.00      6.60 o 
   7   8   3        8.92        4.49      8.11 o 
   8   8   3       29.63       38.09      7.33 o 
   9   8   3       15.34       23.45      6.94 o 
  10   8   3        2.01        7.77      6.83 o 
  11   8   3       16.06       17.84      8.13 o 
 -11   9   3       20.21       20.78     11.32 o 
 -10   9   3       76.20       56.27     37.08 o 
  -9   9   3        5.95        6.18     14.59 o 
  -8   9   3       89.35       70.31     41.27 o 
  -7   9   3       89.06       40.64     26.16 o 
  -6   9   3       24.71       21.08     16.48 o 
  -5   9   3        0.01        3.09      6.46 o 
  -4   9   3       30.35       18.34      8.93 o 
  -3   9   3       65.22       30.79     16.53 o 
  -2   9   3       32.42       23.44     13.54 o 
  -1   9   3      104.06       82.09     28.91 o 
   0   9   3        1.19        8.81      7.00 o 
   1   9   3       77.24       72.43     31.81 o 
   2   9   3       64.63       36.17     18.59 o 
   3   9   3       42.87       54.65     21.46 o 
   4   9   3        8.12       10.76      6.13 o 
   5   9   3      115.95      116.98     39.72 o 
   6   9   3        4.49       11.57      7.15 o 
   7   9   3      125.36      140.10     41.77 o 
   8   9   3        0.11        6.36     12.15 o 
   9   9   3       26.99       36.75      8.83 o 
  10   9   3        2.76       15.50     10.15 o 
  -9  10   3       45.03       28.86     12.53 o 
  -8  10   3        3.34       11.13      8.98 o 
  -7  10   3       44.40       34.87     15.17 o 
  -6  10   3       13.85        9.58      7.33 o 
  -5  10   3        0.02       17.59     10.68 o 
  -4  10   3       47.24       46.54     28.03 o 
  -3  10   3        7.26        6.04      9.52 o 
  -2  10   3       23.25       11.31      6.25 o 
  -1  10   3       51.91       15.85      9.34 o 
   0  10   3        8.91       12.41      5.74 o 
   1  10   3       32.24       19.58     10.68 o 
   2  10   3       14.72       25.05     18.46 o 
   3  10   3        4.21        8.07     13.82 o 
   4  10   3        2.95       33.63     17.49 o 
   5  10   3       14.30       16.10      7.51 o 
   6  10   3       22.99       18.45      9.75 o 
   7  10   3        6.08        3.93      7.61 o 
  -6  11   3        0.14       14.76      9.45 o 
  -4  11   3        3.42       11.59      9.58 o 
  -3  11   3        0.35        9.26      8.43 o 
  -1  11   3        3.34       15.23      7.62 o 
   0  11   3        2.97       10.04      9.92 o 
   1  11   3        5.66       10.33      7.47 o 
   2  11   3        0.01        1.43     10.27 o 
   3  11   3        0.01       11.83      7.25 o 
   4  11   3       13.14       24.28     10.39 o 
 -18   0   4       57.01       91.38     17.37 o 
 -17   0   4       75.77       91.45     17.41 o 
 -16   0   4        0.86       12.24     15.67 o 
 -15   0   4       16.54       10.96     15.21 o 
 -14   0   4       22.78       19.88     15.13 o 
 -13   0   4      224.74      212.28     12.12 o 
 -12   0   4       83.05       65.86     15.29 o 
 -11   0   4      389.36      358.59     17.26 o 
 -10   0   4      156.84      145.19     15.48 o 
  -9   0   4      760.91      660.01     21.58 o 
  -8   0   4      213.20      141.64     21.15 o 
  -7   0   4     8239.71     7433.55     63.97 o 
  -6   0   4        1.01        6.64     20.19 o 
  -5   0   4     4375.17     4045.64     76.51 o 
  -4   0   4        0.88        0.42     15.40 o 
  -3   0   4      221.72      211.61     15.96 o 
  -2   0   4      347.48      369.05     15.92 o 
  -1   0   4       11.38        8.87     12.36 o 
   0   0   4      592.43      554.78     13.63 o 
   1   0   4      167.23      165.93     12.66 o 
   2   0   4     3079.43     3267.82     38.45 o 
   3   0   4     5559.98     6225.91    270.19 o 
   4   0   4        0.72        9.07     15.52 o 
   5   0   4      516.34      479.07     15.29 o 
   6   0   4        5.82       13.97     15.67 o 
   7   0   4      331.32      317.28     12.93 o 
   8   0   4     1223.90     1290.18     21.70 o 
   9   0   4      239.76      241.81     12.74 o 
  10   0   4      535.46      546.48     18.41 o 
  14   0   4        4.91       10.15      9.42 o 
 -18   1   4        0.96        9.33     11.89 o 
 -17   1   4       96.31       92.34     14.94 o 
 -16   1   4       20.23       14.79     11.26 o 
 -15   1   4       42.55       58.79      9.66 o 
 -14   1   4        0.14        8.94     11.05 o 
 -13   1   4       82.18       79.45     12.17 o 
 -12   1   4      461.66      459.24     13.89 o 
 -11   1   4       77.55       83.60      8.12 o 
 -10   1   4      458.49      416.61     10.65 o 
  -9   1   4      287.36      266.61     10.93 o 
  -8   1   4       13.57       14.01      9.80 o 
  -7   1   4      298.08      289.07     11.74 o 
  -6   1   4      308.11      288.39     13.21 o 
  -5   1   4      172.82      178.98     14.28 o 
  -4   1   4      144.42      161.60      9.84 o 
  -3   1   4     4504.69     4655.20    113.69 o 
  -2   1   4       57.60       50.10     10.48 o 
  -1   1   4       45.36       50.51      9.77 o 
   0   1   4      323.52      346.07      9.57 o 
   1   1   4        2.24        5.22      7.83 o 
   2   1   4      491.67      485.51     11.64 o 
   3   1   4      396.01      382.09     11.27 o 
   4   1   4      351.19      337.74      9.71 o 
   5   1   4       28.35       31.90      8.45 o 
   6   1   4     1951.89     2063.08     89.35 o 
   7   1   4      578.14      579.28     24.26 o 
   8   1   4        2.48        7.23     11.39 o 
   9   1   4      284.63      310.00     17.58 o 
  10   1   4       67.69       93.00     26.52 o 
  11   1   4      152.44       74.20     77.44 o 
  13   1   4       11.80       14.37     11.93 o 
  14   1   4        2.09        9.42      9.42 o 
  15   1   4       16.03       13.29     10.13 o 
 -17   2   4        2.45       12.83     11.84 o 
 -16   2   4       29.88       19.82      9.73 o 
 -14   2   4        5.83       12.60     11.30 o 
 -13   2   4       58.42       33.58     14.57 o 
 -12   2   4       63.91       65.92     13.55 o 
 -11   2   4       80.29       80.95      9.87 o 
 -10   2   4       45.18       43.98      8.28 o 
  -9   2   4       23.31       21.90      9.15 o 
  -8   2   4      306.14      278.99     16.46 o 
  -7   2   4       62.85       62.15      9.31 o 
  -6   2   4       11.26       17.07      7.30 o 
  -5   2   4     4584.52     4656.37     65.73 o 
  -4   2   4      432.33      442.99     17.25 o 
  -3   2   4      376.91      413.10     11.17 o 
  -2   2   4      842.74      879.54     21.08 o 
  -1   2   4      723.49      803.25     27.89 o 
   0   2   4       58.47       49.53      8.19 o 
   1   2   4      581.84      624.81     36.04 o 
   2   2   4      387.83      418.65      9.12 o 
   3   2   4      140.85      132.44      7.94 o 
   4   2   4       56.73       52.05      6.99 o 
   5   2   4       68.57       57.35      9.44 o 
   6   2   4       52.87       57.27     11.00 o 
   7   2   4      110.87      118.36     14.99 o 
   8   2   4        7.76        8.62      7.37 o 
   9   2   4       23.35       38.63      7.32 o 
  10   2   4       24.01       52.68     13.91 o 
  13   2   4        5.48        6.33     15.83 o 
  14   2   4        4.18        7.86     11.51 o 
  15   2   4        8.95       11.74     21.15 o 
 -17   3   4        6.27       10.65     17.14 o 
 -16   3   4       45.21       43.90     11.06 o 
 -15   3   4       42.71       27.72     11.20 o 
 -14   3   4       33.82       30.15     11.20 o 
 -13   3   4       58.63       53.81     16.92 o 
 -12   3   4        4.24        2.47      9.49 o 
 -11   3   4      145.96      133.61      8.56 o 
 -10   3   4       30.56       34.11      7.48 o 
  -9   3   4      921.81      899.48     13.26 o 
  -8   3   4      623.97      589.90     18.21 o 
  -7   3   4       15.31       30.79      7.00 o 
  -6   3   4     1878.84     1914.28     55.11 o 
  -5   3   4      419.59      399.39     19.89 o 
  -4   3   4     4095.08     4366.95    154.52 o 
  -3   3   4      379.50      374.55     10.02 o 
  -2   3   4        4.36        4.51      6.53 o 
  -1   3   4     1278.41     1391.66     40.95 o 
   0   3   4       49.68       59.96      6.28 o 
   1   3   4      121.39      113.99      6.74 o 
   2   3   4      322.08      302.80      9.18 o 
   3   3   4      103.33      113.15      7.51 o 
   4   3   4       55.27       62.12      7.30 o 
   5   3   4      194.77      173.28      7.69 o 
   6   3   4      982.25      978.96     50.40 o 
   7   3   4      500.99      480.41     24.04 o 
   8   3   4        2.43       13.36     15.98 o 
   9   3   4      620.65      638.92     19.72 o 
  10   3   4        3.03       33.51     16.18 o 
  11   3   4      213.66      219.43    108.37 o 
  12   3   4       15.56        0.46      9.19 o 
  13   3   4       28.58       15.45      7.83 o 
  14   3   4        0.55        3.59      9.81 o 
  15   3   4       10.99        8.76     14.67 o 
 -17   4   4        9.42        8.20      9.44 o 
 -16   4   4       18.56       19.36     11.74 o 
 -15   4   4       35.84       43.83     11.86 o 
 -14   4   4       24.03       24.92      9.38 o 
 -13   4   4       24.31       28.03     11.48 o 
 -12   4   4      150.97      171.29     45.54 o 
 -11   4   4      474.26      405.72    110.30 o 
 -10   4   4      164.97      168.04     12.09 o 
  -9   4   4       49.30       42.55      7.29 o 
  -8   4   4      311.87      331.65      7.35 o 
  -7   4   4      403.18      401.47      9.24 o 
  -6   4   4     1111.38     1195.38     49.26 o 
  -5   4   4        4.84        6.35      6.24 o 
  -4   4   4        3.98        4.01      7.67 o 
  -3   4   4     1655.31     1613.83     29.25 o 
  -2   4   4      898.51      945.81     29.46 o 
  -1   4   4      171.93      153.81      8.12 o 
   0   4   4       11.97       13.10      7.58 o 
   1   4   4     3264.89     3236.39    119.16 o 
   2   4   4      261.57      240.83     11.56 o 
   3   4   4      138.76      148.81      9.97 o 
   4   4   4      834.48      841.74     51.02 o 
   5   4   4      154.32      147.97      8.42 o 
   6   4   4      607.56      608.12     42.48 o 
   7   4   4      219.16      236.67     10.69 o 
   8   4   4       56.09       64.40      7.50 o 
   9   4   4       18.08       22.11      8.24 o 
  10   4   4       64.87       80.55     11.54 o 
  11   4   4       16.89       13.67      9.46 o 
  12   4   4        3.25       13.06      7.71 o 
  13   4   4       33.88        5.10     13.90 o 
  14   4   4        9.88       11.04     10.00 o 
 -16   5   4        1.43        3.44      7.24 o 
 -15   5   4       19.42       17.72      7.97 o 
 -14   5   4        3.36        5.96     10.76 o 
 -13   5   4       30.19       41.71      9.68 o 
 -12   5   4      174.93      208.62     11.92 o 
 -11   5   4      178.14      175.02     12.15 o 
 -10   5   4       21.00       14.09      6.70 o 
  -9   5   4       33.68       18.65      7.66 o 
  -8   5   4        1.86       12.51     16.18 o 
  -7   5   4       81.18       82.40      7.71 o 
  -6   5   4       65.11       66.66      6.34 o 
  -5   5   4       90.61       85.74      6.89 o 
  -4   5   4      409.84      400.78     23.13 o 
  -3   5   4      327.05      339.56     13.48 o 
  -2   5   4       14.78       12.95      7.75 o 
  -1   5   4      251.50      284.38     12.27 o 
   0   5   4       12.08       17.53      6.34 o 
   1   5   4        1.94        9.98      7.80 o 
   2   5   4      222.86      225.69     12.44 o 
   3   5   4      310.14      318.39     14.64 o 
   4   5   4       56.16       52.58     12.62 o 
   5   5   4      146.57      172.17      8.66 o 
   6   5   4       52.06       53.53      8.51 o 
   7   5   4       27.72       33.11      8.92 o 
   8   5   4      448.32      419.38     63.42 o 
   9   5   4       39.93       39.18     13.46 o 
  10   5   4        2.57       16.39      8.19 o 
  11   5   4       32.52       33.99      7.88 o 
  12   5   4       29.28        6.32      7.84 o 
  13   5   4       31.13        1.86      9.97 o 
  14   5   4        4.28        8.22      7.47 o 
 -15   6   4        4.96        3.56      9.32 o 
 -14   6   4        0.60        4.34     10.84 o 
 -13   6   4        6.15        9.75      6.87 o 
 -12   6   4       84.46      113.29     19.53 o 
 -11   6   4        2.22        8.72      8.58 o 
 -10   6   4        6.42        9.70      6.41 o 
  -9   6   4        0.32       11.15      7.55 o 
  -8   6   4       80.98       81.79     19.81 o 
  -7   6   4      191.65      213.53     38.05 o 
  -6   6   4        8.92       18.69     15.92 o 
  -5   6   4      444.39      424.20     43.50 o 
  -4   6   4       14.70       19.96      7.22 o 
  -3   6   4        7.23        8.05      8.98 o 
  -2   6   4      222.08      230.27     10.67 o 
  -1   6   4        0.20        9.42      6.99 o 
   0   6   4       24.05       17.96      7.08 o 
   1   6   4       58.05       60.92      6.70 o 
   2   6   4        0.17       12.16      7.91 o 
   3   6   4       32.35       31.66      6.08 o 
   4   6   4       59.23       50.40      7.42 o 
   5   6   4        7.32       14.34     11.62 o 
   6   6   4       52.95       62.44     12.72 o 
   8   6   4      157.22      170.32     30.45 o 
   9   6   4        0.01        4.67     22.93 o 
  10   6   4       32.81       32.13     12.07 o 
  11   6   4        2.63       13.24      9.50 o 
  12   6   4       20.61       52.89     16.79 o 
  13   6   4        1.72        5.35      7.38 o 
 -14   7   4       26.77       29.77      9.71 o 
 -13   7   4       10.42       21.85     10.15 o 
 -12   7   4       39.02       32.49     12.06 o 
 -11   7   4        2.76        6.65      6.50 o 
 -10   7   4       50.22       42.17     16.21 o 
  -9   7   4        0.22        3.36     15.44 o 
  -8   7   4      114.44       91.80     40.25 o 
  -7   7   4        3.97        6.85      7.62 o 
  -6   7   4      428.18      474.05     81.40 o 
  -5   7   4        2.64        0.77     16.37 o 
  -4   7   4      832.91      896.98    230.31 o 
  -3   7   4        0.11        6.78      7.43 o 
  -2   7   4      354.42      340.01     16.30 o 
  -1   7   4       28.57       37.80      8.11 o 
   0   7   4      389.48      393.84     35.37 o 
   1   7   4      194.21      224.59      7.43 o 
   2   7   4        4.96       15.30      6.78 o 
   3   7   4       56.37       84.46      8.27 o 
   4   7   4      169.69      173.25      7.63 o 
   5   7   4      235.53      263.56     15.16 o 
   6   7   4        7.51        7.18      6.37 o 
   7   7   4        4.41       13.77      8.97 o 
   8   7   4        0.13       15.79      8.42 o 
   9   7   4        5.80       14.70      6.37 o 
  10   7   4       19.06       25.97      8.73 o 
  11   7   4       10.97       30.42     16.25 o 
  12   7   4        1.66       16.98      8.78 o 
 -13   8   4        4.35        8.69      9.43 o 
 -12   8   4       59.85       44.40     18.88 o 
 -11   8   4        3.61        7.94      6.89 o 
 -10   8   4       12.43        9.30      7.94 o 
  -9   8   4       30.11       37.11     15.29 o 
  -8   8   4       25.32       36.10      8.75 o 
  -7   8   4       41.74       31.87     12.04 o 
  -6   8   4        5.37        9.58      7.11 o 
  -5   8   4      114.94      101.17     35.19 o 
  -4   8   4       64.08       39.69     15.07 o 
  -3   8   4       78.30       45.59     16.74 o 
  -2   8   4        3.67       13.23      6.22 o 
  -1   8   4       89.73       83.73     22.58 o 
   0   8   4       73.19       83.34     20.43 o 
   1   8   4      220.72      264.65     52.13 o 
   2   8   4      365.80      404.72     23.24 o 
   3   8   4       19.33       11.29      6.75 o 
   4   8   4       94.40       93.69     69.47 o 
   5   8   4       15.57        6.95      7.05 o 
   6   8   4       28.88       64.75     11.48 o 
   7   8   4       10.70       12.19      8.69 o 
   8   8   4        2.49       19.49     11.28 o 
   9   8   4        0.08       11.34      9.36 o 
  10   8   4        9.98       31.54      7.56 o 
 -11   9   4        3.06       15.35      9.45 o 
 -10   9   4       22.01       24.47     11.48 o 
  -9   9   4       42.11       37.44     17.66 o 
  -8   9   4        8.32       14.66      6.33 o 
  -7   9   4        0.00       15.91      7.56 o 
  -6   9   4       21.43       13.58      8.90 o 
  -5   9   4       59.89       64.68     26.41 o 
  -4   9   4        9.43       14.89      5.96 o 
  -3   9   4        0.77        5.12      6.59 o 
  -2   9   4       65.38       31.28     25.27 o 
  -1   9   4        2.76        5.83      8.02 o 
   0   9   4       41.07       38.30     14.85 o 
   1   9   4        0.73       12.78     16.64 o 
   2   9   4       15.04       10.74      6.77 o 
   3   9   4       66.53       26.73      9.81 o 
   4   9   4       47.10       39.34     17.78 o 
   5   9   4        5.14       23.05      9.81 o 
   6   9   4        2.40       16.37     12.20 o 
   7   9   4        0.84       18.75      8.00 o 
   8   9   4        0.96        8.77      7.64 o 
   9   9   4        9.65       13.80      8.23 o 
  -9  10   4       26.49       43.20     17.49 o 
  -8  10   4        2.06        4.53      8.02 o 
  -7  10   4        0.59        5.75     14.44 o 
  -6  10   4        0.65       11.04      7.99 o 
  -5  10   4        2.59        9.26      9.91 o 
  -4  10   4        0.41        5.54      6.78 o 
  -3  10   4       16.09       20.05      9.15 o 
  -2  10   4        0.00       10.05      6.80 o 
  -1  10   4       89.19       55.68     42.17 o 
   0  10   4       24.22       12.58     10.56 o 
   1  10   4       22.01       11.74      6.25 o 
   2  10   4       12.94       10.27      7.29 o 
   3  10   4       23.30       19.63     12.13 o 
   4  10   4       69.90       59.34     38.26 o 
   5  10   4        2.18        4.52      7.64 o 
   6  10   4       11.50       32.12     12.47 o 
  -5  11   4        0.69       11.25     12.26 o 
  -4  11   4        0.63        6.32      7.21 o 
  -3  11   4        0.11       26.16     15.79 o 
  -2  11   4       13.60        6.67      7.61 o 
  -1  11   4       41.91       14.37      8.30 o 
   0  11   4       63.67       19.30     10.59 o 
   1  11   4        4.10       15.08      7.64 o 
   2  11   4       46.28       51.19     13.28 o 
   3  11   4       16.08       16.89      8.28 o 
 -17   1   5       29.38       38.97     11.54 o 
 -16   1   5        0.59        4.04     11.78 o 
 -15   1   5        0.82        8.96     16.41 o 
 -14   1   5       14.04       16.54     11.27 o 
 -13   1   5       51.25       52.41     11.39 o 
 -12   1   5       32.64       40.22     13.11 o 
 -11   1   5      216.86      193.47     13.01 o 
 -10   1   5     1141.82     1074.30     29.15 o 
  -9   1   5       61.50       69.85     11.20 o 
  -8   1   5     2417.21     2391.89    113.09 o 
  -7   1   5      108.06      103.94      8.85 o 
  -6   1   5     1193.96     1146.49     55.27 o 
  -5   1   5     1020.18     1112.13     54.59 o 
  -4   1   5      146.88      149.60     11.18 o 
  -3   1   5       14.30       24.12      8.29 o 
  -2   1   5       45.30       32.74      8.23 o 
  -1   1   5      174.86      198.46      9.90 o 
   0   1   5       64.00       56.47      7.99 o 
   1   1   5      916.41      998.47     12.27 o 
   2   1   5     1120.01     1112.78     33.64 o 
   3   1   5        3.32        2.60     10.61 o 
   4   1   5     1339.41     1352.56     21.61 o 
   5   1   5        2.88        6.59     10.77 o 
   6   1   5      261.85      250.19     10.94 o 
   7   1   5      864.74      810.52     27.12 o 
   8   1   5       68.26       62.52     10.13 o 
   9   1   5      158.04      136.73     10.55 o 
  10   1   5       68.40       59.26     23.70 o 
  11   1   5      135.43       59.35     59.80 o 
  12   1   5        9.22        6.04      7.41 o 
  14   1   5       30.93       17.18      9.76 o 
 -17   2   5        1.64        6.99     16.52 o 
 -16   2   5       49.46       64.91     11.97 o 
 -15   2   5       16.10       11.64     11.30 o 
 -14   2   5       94.61       97.71     11.73 o 
 -13   2   5      122.04      117.91      9.89 o 
 -12   2   5      555.22      563.97     11.71 o 
 -11   2   5      377.63      355.10     11.08 o 
 -10   2   5      161.89      170.49     10.30 o 
  -9   2   5      491.58      429.07     32.44 o 
  -8   2   5       48.42       53.76     10.08 o 
  -7   2   5      507.70      471.28     33.31 o 
  -6   2   5     1109.61     1194.61     33.46 o 
  -5   2   5       29.81       22.95      7.11 o 
  -4   2   5        1.91        4.51     12.84 o 
  -3   2   5      330.44      326.69     12.94 o 
  -2   2   5      130.18      137.77      8.88 o 
  -1   2   5      330.87      369.06     22.89 o 
   0   2   5       85.39       92.45      8.06 o 
   1   2   5       22.45       21.91      7.72 o 
   2   2   5      292.20      274.27      8.82 o 
   3   2   5     3043.94     3227.07     88.14 o 
   4   2   5      695.53      674.68      9.37 o 
   5   2   5      353.76      339.50     11.47 o 
   6   2   5       25.62       15.54      7.68 o 
   7   2   5      161.92      171.61     10.14 o 
   8   2   5      778.58      747.54     37.91 o 
   9   2   5        1.40       10.44     11.94 o 
  10   2   5       92.18       93.07     16.33 o 
  11   2   5       10.83       10.42      7.86 o 
  13   2   5       10.95        7.28      9.61 o 
  14   2   5        3.98        7.00     12.14 o 
 -17   3   5       95.92      119.24     12.18 o 
 -16   3   5        4.11        6.52      9.87 o 
 -15   3   5        0.79        7.67     11.48 o 
 -14   3   5       25.64       25.74     11.58 o 
 -13   3   5      123.12      106.01     35.63 o 
 -12   3   5      342.20      285.92     77.39 o 
 -11   3   5        7.12       13.45      9.63 o 
 -10   3   5        0.89        6.87      9.52 o 
  -9   3   5       74.98       75.27      8.17 o 
  -8   3   5       16.53       15.79      9.43 o 
  -7   3   5        0.00       10.39     10.84 o 
  -6   3   5       47.07       42.95      7.84 o 
  -5   3   5      230.99      218.41      9.57 o 
  -4   3   5      577.52      581.94     25.84 o 
  -3   3   5      290.50      313.47     13.11 o 
  -2   3   5       77.63       74.55      7.31 o 
  -1   3   5       27.25       30.56      7.08 o 
   0   3   5      177.80      152.88     22.28 o 
   1   3   5        7.74       13.94      7.57 o 
   2   3   5        6.68       13.37      7.35 o 
   3   3   5      445.19      438.85     17.97 o 
   4   3   5     1384.11     1381.52     39.68 o 
   5   3   5       14.78       22.16      8.01 o 
   6   3   5      241.98      247.09     10.75 o 
   7   3   5       71.10       68.02      8.28 o 
   8   3   5       77.47       85.05      8.18 o 
   9   3   5       12.44        7.71     11.38 o 
  10   3   5       40.63       37.09     10.08 o 
  11   3   5       20.78       22.00      7.57 o 
  12   3   5        1.76       12.51      7.44 o 
  14   3   5        2.14        6.24      8.93 o 
 -16   4   5       16.83        8.06      9.25 o 
 -15   4   5        3.35        2.38      7.68 o 
 -14   4   5      125.32      105.31     35.19 o 
 -13   4   5       13.14        9.16      7.56 o 
 -12   4   5       82.96       74.93     27.27 o 
 -11   4   5        9.18        8.63     11.79 o 
 -10   4   5       63.41       76.60      9.67 o 
  -9   4   5        0.00        3.88      8.35 o 
  -8   4   5       99.44      100.10      6.46 o 
  -7   4   5      267.68      280.91     13.82 o 
  -6   4   5       13.43       12.30      6.10 o 
  -5   4   5      149.07      148.75      7.25 o 
  -4   4   5     1063.40     1034.50     47.50 o 
  -3   4   5      181.30      189.02      7.83 o 
  -2   4   5        7.14       12.38      7.75 o 
  -1   4   5      221.06      227.98     12.28 o 
   0   4   5      126.38      140.04      8.83 o 
   1   4   5      593.60      613.82     20.19 o 
   2   4   5       92.75       86.62      6.78 o 
   3   4   5      178.30      185.02      9.66 o 
   4   4   5      102.33      112.27      9.49 o 
   5   4   5        7.70       14.20      7.83 o 
   6   4   5      485.67      509.58     14.09 o 
   7   4   5       64.54       60.78      7.42 o 
   8   4   5        4.10        7.82      8.00 o 
   9   4   5        0.00        7.94      7.35 o 
  10   4   5       34.61       49.06     18.50 o 
  11   4   5        1.03        4.18      9.33 o 
  12   4   5       30.20       40.83     20.77 o 
 -16   5   5        5.30        4.94     11.85 o 
 -15   5   5       32.76       43.70     11.82 o 
 -14   5   5       29.97       25.24     13.38 o 
 -13   5   5       36.34       32.33     21.33 o 
 -12   5   5       85.62       76.14     11.36 o 
 -11   5   5      156.18      168.96     46.36 o 
 -10   5   5       36.19       30.21     13.40 o 
  -9   5   5      103.56       72.74     22.63 o 
  -8   5   5      227.45      230.96     69.56 o 
  -7   5   5      156.84      155.16     21.36 o 
  -6   5   5      229.09      224.02     10.40 o 
  -5   5   5        7.78        6.96      7.88 o 
  -4   5   5      744.65      718.69     31.39 o 
  -3   5   5      170.32      169.81      9.90 o 
  -2   5   5      841.57      807.46     42.18 o 
  -1   5   5        1.66        2.56     11.19 o 
   0   5   5      113.86      121.80      8.04 o 
   1   5   5       33.94       38.60      7.85 o 
   2   5   5      122.32      115.18      7.04 o 
   3   5   5       91.75       97.72      8.14 o 
   4   5   5       23.84       26.48      6.58 o 
   5   5   5      856.41      880.55     17.92 o 
   6   5   5       14.71       29.07      8.18 o 
   7   5   5      382.95      424.88      9.11 o 
   8   5   5       81.85      115.86     38.02 o 
   9   5   5       53.45       63.95      9.09 o 
  10   5   5        7.01       14.36     15.56 o 
  11   5   5        1.99       18.96      6.95 o 
  12   5   5        0.20        9.22      7.05 o 
  13   5   5        0.23       15.94     17.29 o 
 -15   6   5       15.74       11.94     11.86 o 
 -14   6   5        0.65        2.93     16.56 o 
 -13   6   5        0.48        7.86      7.92 o 
 -12   6   5       71.76       79.28     28.39 o 
 -11   6   5       55.28       60.07      9.64 o 
 -10   6   5        2.16        2.26      7.67 o 
  -9   6   5        4.37        2.38     10.18 o 
  -8   6   5      220.09      175.58     60.17 o 
  -7   6   5      163.32      170.42     33.42 o 
  -6   6   5        6.43       14.01     15.79 o 
  -5   6   5      175.15      157.63     10.41 o 
  -4   6   5      164.31      152.99     11.85 o 
  -3   6   5     1484.02     1342.75    215.33 o 
  -2   6   5        0.05       15.35      7.64 o 
  -1   6   5      525.49      528.98     20.86 o 
   0   6   5      149.00      168.47     15.84 o 
   1   6   5      167.35      169.79      7.31 o 
   2   6   5      418.18      413.37     21.73 o 
   3   6   5       49.85       54.06      7.88 o 
   4   6   5        3.07       14.02      8.79 o 
   5   6   5       41.28       54.56     11.94 o 
   6   6   5       59.37       94.90     11.95 o 
   7   6   5        0.95       19.38     15.94 o 
   8   6   5       83.09       84.14     25.03 o 
   9   6   5        1.61       25.56     11.19 o 
  10   6   5       26.17       39.90     21.29 o 
  11   6   5        1.84        6.84      8.41 o 
  12   6   5       28.26       42.03     13.51 o 
 -14   7   5        6.14        9.63     11.20 o 
 -13   7   5        7.34       16.20      9.94 o 
 -12   7   5        0.14        3.70      6.28 o 
 -11   7   5       35.08       37.90     13.69 o 
 -10   7   5        1.98        2.70     10.55 o 
  -9   7   5        0.83       13.77      7.68 o 
  -8   7   5        0.23        5.35      8.78 o 
  -7   7   5      104.65      113.05     25.34 o 
  -6   7   5       25.50       29.28      7.61 o 
  -5   7   5        1.76        6.15     10.06 o 
  -4   7   5       70.00       40.31     12.71 o 
  -3   7   5       56.06       29.08     10.78 o 
  -2   7   5      373.94      341.11     66.80 o 
  -1   7   5      109.71      114.30     25.49 o 
   0   7   5       18.74       34.87      9.50 o 
   1   7   5       49.39       32.92     11.79 o 
   2   7   5       21.56       23.06      7.05 o 
   3   7   5      203.53      208.07     34.26 o 
   4   7   5      173.11      129.52     39.33 o 
   5   7   5        0.07       18.69     15.87 o 
   6   7   5        0.46        6.72     16.48 o 
   7   7   5        1.46        4.74      8.15 o 
   8   7   5        0.49        5.83      7.54 o 
   9   7   5       17.92       13.96      9.93 o 
  10   7   5        7.93       19.46     13.74 o 
  11   7   5        6.52       11.50      9.94 o 
 -12   8   5        5.25        9.16      7.87 o 
 -11   8   5       30.05       26.41     13.17 o 
 -10   8   5        2.78        5.96      7.39 o 
  -9   8   5      129.91      120.06     38.34 o 
  -8   8   5        3.20        9.88      8.74 o 
  -7   8   5      251.86      313.81     42.58 o 
  -6   8   5      183.08      161.97     56.63 o 
  -5   8   5       11.87       16.16      5.66 o 
  -4   8   5       25.13       21.68      8.94 o 
  -3   8   5       11.26       13.39      5.76 o 
  -2   8   5        3.90       10.02      5.63 o 
  -1   8   5       58.70       76.88     20.13 o 
   0   8   5        1.77        5.73      5.94 o 
   1   8   5      109.07      102.95     21.28 o 
   2   8   5        0.10       15.47     15.54 o 
   3   8   5       34.95       26.36      9.05 o 
   4   8   5       15.66       22.08     11.35 o 
   5   8   5        0.01       31.62     16.60 o 
   6   8   5        9.19        8.24      6.84 o 
   8   8   5       36.37       23.84      8.54 o 
   9   8   5        6.33       11.31     10.69 o 
 -11   9   5        3.59       14.77      8.17 o 
 -10   9   5        0.17       10.58     11.47 o 
  -9   9   5       10.05       11.09      7.21 o 
  -8   9   5        2.48       10.08      7.75 o 
  -7   9   5       37.16       24.65      8.21 o 
  -6   9   5       11.44        7.65      7.45 o 
  -5   9   5       26.21       15.93      9.88 o 
  -4   9   5       42.12       30.08     15.06 o 
  -3   9   5       93.64       72.86     26.18 o 
  -2   9   5       99.64       42.98     31.30 o 
  -1   9   5       19.10       16.02      6.93 o 
   0   9   5       82.65       72.04     24.96 o 
   1   9   5      111.31      106.74     30.61 o 
   2   9   5       46.57       24.90     13.66 o 
   3   9   5       14.89       14.38     16.31 o 
   4   9   5       43.13       21.30     25.09 o 
   5   9   5       28.44       22.26     10.86 o 
   6   9   5        1.05       10.92      9.81 o 
   8   9   5        9.23       13.09      8.05 o 
  -8  10   5        3.45        8.47      6.64 o 
  -7  10   5        1.48        9.53     11.15 o 
  -6  10   5       34.68       13.90      6.14 o 
  -5  10   5       14.35       15.29     11.22 o 
  -4  10   5        0.00        6.21      6.75 o 
  -3  10   5       18.43       12.33      7.61 o 
  -2  10   5        1.05       13.20     14.28 o 
  -1  10   5       85.35       52.15     30.13 o 
   0  10   5       19.19       18.28      6.73 o 
   1  10   5        4.12       13.80      5.79 o 
   2  10   5       21.63       15.98      5.68 o 
   3  10   5        2.68        5.45      6.66 o 
   4  10   5        1.20        5.04      8.02 o 
   5  10   5        0.00        2.90      9.60 o 
  -3  11   5        1.78       13.39      9.16 o 
  -2  11   5        7.27        5.13      7.35 o 
  -1  11   5        0.00       10.87     11.25 o 
   0  11   5        0.03        8.30     15.56 o 
 -17   0   6       23.15       19.42     11.66 o 
 -16   0   6      161.14      198.04     17.02 o 
 -15   0   6       38.87       50.65     20.42 o 
 -14   0   6      122.52      140.40     17.76 o 
 -13   0   6       53.66       49.22     17.02 o 
 -11   0   6     3859.53     3581.74     44.82 o 
 -10   0   6      727.52      667.15     27.29 o 
  -9   0   6      701.67      705.83     14.82 o 
  -8   0   6     1459.97     1416.57     17.83 o 
  -7   0   6      369.51      334.50     12.47 o 
  -6   0   6      195.76      211.78     15.79 o 
  -5   0   6       13.86       15.71     15.13 o 
  -4   0   6       52.33       43.56     10.66 o 
  -3   0   6      783.21      750.24     67.60 o 
  -2   0   6      533.85      554.48     12.74 o 
  -1   0   6      552.38      548.69     18.90 o 
   0   0   6     1838.79     1983.66     76.61 o 
   1   0   6       77.12       78.52      9.26 o 
   2   0   6       45.12       56.83      9.11 o 
   3   0   6        5.85        9.54     10.86 o 
   4   0   6      711.11      692.59     19.19 o 
   5   0   6      160.00      147.12     16.52 o 
   6   0   6       11.96       11.27     10.89 o 
   7   0   6      441.09      405.49     13.78 o 
   8   0   6      189.47      192.79     16.87 o 
  13   0   6        6.30       26.25     13.74 o 
  14   0   6       42.56        7.33     10.27 o 
 -17   1   6       26.54       30.39     11.56 o 
 -16   1   6        1.06       12.97     11.23 o 
 -15   1   6      117.56      116.30     12.19 o 
 -14   1   6       54.06       61.06      9.67 o 
 -13   1   6       10.97       19.89     11.30 o 
 -12   1   6       73.30       72.83     12.19 o 
 -11   1   6      177.29      147.99     12.73 o 
 -10   1   6      305.36      297.19     14.91 o 
  -9   1   6      241.49      217.68     13.69 o 
  -8   1   6      259.26      252.82     11.63 o 
  -7   1   6      143.58      148.36     11.07 o 
  -6   1   6      608.86      573.52     29.43 o 
  -5   1   6       91.94       91.00     10.85 o 
  -4   1   6      704.37      747.45     16.17 o 
  -3   1   6      160.16      160.03      9.04 o 
  -2   1   6      475.35      449.97     11.90 o 
  -1   1   6      492.17      498.33     12.74 o 
   0   1   6      241.11      246.21      8.45 o 
   1   1   6       26.50       20.49      6.77 o 
   2   1   6      176.69      190.88      8.29 o 
   3   1   6        2.52        5.76      9.58 o 
   4   1   6      357.04      385.24     14.81 o 
   5   1   6      125.98      124.10      8.47 o 
   6   1   6      129.00      143.71     14.53 o 
   7   1   6        5.12       21.92     12.16 o 
   8   1   6       14.47       18.39     11.58 o 
   9   1   6       51.03       44.86     19.46 o 
  10   1   6        0.00        2.37      8.31 o 
  11   1   6       37.60        6.79     13.01 o 
  12   1   6        0.94        1.00     13.09 o 
  14   1   6        0.54        6.76     10.31 o 
 -17   2   6        8.87        8.84      9.32 o 
 -16   2   6       16.78       15.04     11.79 o 
 -15   2   6        0.26        4.94     16.06 o 
 -14   2   6       61.19       57.35     11.46 o 
 -13   2   6      171.54      186.60     10.75 o 
 -12   2   6        0.35        4.23     11.63 o 
 -11   2   6      271.52      259.07     11.46 o 
 -10   2   6        0.00        4.27     12.81 o 
  -9   2   6        5.13       11.96     10.46 o 
  -8   2   6        7.36        7.41     10.67 o 
  -7   2   6        6.48       10.81     11.37 o 
  -6   2   6       85.17       79.36      8.62 o 
  -5   2   6      127.04      160.77     20.17 o 
  -4   2   6      103.37       99.55      9.66 o 
  -3   2   6        0.87        5.16     11.03 o 
  -2   2   6      481.07      497.21     28.84 o 
  -1   2   6      115.88      114.81      9.45 o 
   0   2   6       38.71       48.32      7.93 o 
   1   2   6      216.58      212.86      8.55 o 
   2   2   6       34.97       40.47      6.96 o 
   3   2   6       88.23       81.58      8.03 o 
   4   2   6       85.81       85.42      6.99 o 
   5   2   6      215.86      217.36      7.42 o 
   6   2   6      107.71       96.31      8.10 o 
   7   2   6       29.98       35.97      7.94 o 
   8   2   6      100.21       93.39     22.02 o 
   9   2   6        0.11        1.89      7.15 o 
  10   2   6       13.50        6.41     19.34 o 
  11   2   6       24.49       13.95      9.31 o 
  12   2   6        2.83        8.21     11.71 o 
  13   2   6        0.09       11.22     12.44 o 
 -17   3   6       27.69       34.71     12.17 o 
 -16   3   6        0.79        3.58     11.14 o 
 -15   3   6       35.97       43.03     15.34 o 
 -14   3   6        0.75        4.28      8.85 o 
 -13   3   6       52.05       58.74     10.02 o 
 -12   3   6       28.66       24.79     10.09 o 
 -11   3   6      538.67      553.19     13.58 o 
 -10   3   6      223.26      236.38     14.07 o 
  -9   3   6        5.22       10.43      9.20 o 
  -8   3   6       28.04       27.96     10.85 o 
  -7   3   6      100.28       95.30      8.61 o 
  -6   3   6      298.91      313.99     14.80 o 
  -5   3   6       32.17       41.03      7.28 o 
  -4   3   6       77.46       74.25      7.38 o 
  -3   3   6      340.98      376.20     16.31 o 
  -2   3   6      880.79      858.92     28.39 o 
  -1   3   6        9.79       14.45      9.07 o 
   0   3   6      770.18      759.01     29.53 o 
   1   3   6        4.46        9.71      7.86 o 
   2   3   6      484.84      474.95     25.68 o 
   3   3   6      152.25      140.08      9.59 o 
   4   3   6       79.05       70.33      7.55 o 
   5   3   6      576.74      571.27     24.33 o 
   6   3   6      238.54      216.98     26.90 o 
   7   3   6      135.58      110.67     36.12 o 
   8   3   6       27.11       30.38     13.51 o 
   9   3   6       24.99       12.02     11.68 o 
  10   3   6        0.00        0.77      9.26 o 
  11   3   6        5.56        8.78      9.32 o 
  12   3   6        3.26        4.50      8.35 o 
  13   3   6        0.73        8.30      9.35 o 
 -16   4   6       84.13       87.14     23.76 o 
 -15   4   6        0.59        6.83     14.63 o 
 -14   4   6       87.37       86.66     28.64 o 
 -13   4   6        2.96        2.96     11.13 o 
 -12   4   6      158.47      169.72     48.56 o 
 -11   4   6       90.34       70.68     20.58 o 
 -10   4   6       33.78       36.43      8.17 o 
  -9   4   6        4.90       16.59      8.82 o 
  -8   4   6       90.04       83.05     10.54 o 
  -7   4   6      289.95      282.06     11.14 o 
  -6   4   6       15.59       18.34      7.45 o 
  -5   4   6      583.76      551.74     24.29 o 
  -4   4   6       18.04       17.64      5.95 o 
  -3   4   6     1492.69     1501.66     60.43 o 
  -2   4   6       58.97       59.73      6.66 o 
  -1   4   6      305.60      298.92     13.67 o 
   0   4   6       58.02       63.17      6.53 o 
   1   4   6      193.67      181.96      7.90 o 
   2   4   6        7.46       11.96     10.41 o 
   3   4   6      407.36      420.08      9.36 o 
   4   4   6       93.34       87.17      7.23 o 
   5   4   6      285.48      276.26      9.45 o 
   6   4   6        0.12       12.03     10.39 o 
   7   4   6      148.15      144.58     43.87 o 
   8   4   6       22.03       22.28      8.45 o 
   9   4   6       31.11       27.38     14.84 o 
  10   4   6       52.35       28.93     20.43 o 
  11   4   6       12.43       20.03      6.45 o 
  12   4   6       14.40       27.48     14.83 o 
  13   4   6        0.89        7.78     11.23 o 
 -15   5   6        0.00        8.61     15.09 o 
 -14   5   6        0.37       18.45     16.21 o 
 -13   5   6        4.84       16.06     12.26 o 
 -12   5   6       32.31       25.12     11.78 o 
 -11   5   6        3.06        8.25      9.92 o 
 -10   5   6       23.10       18.08      8.34 o 
  -9   5   6      223.42      199.51     60.13 o 
  -8   5   6       32.73       31.22     10.29 o 
  -7   5   6      255.05      263.56     17.42 o 
  -6   5   6       34.91       38.58      7.47 o 
  -5   5   6       63.55       68.11      7.95 o 
  -4   5   6        2.32       11.44      7.24 o 
  -3   5   6       94.75       87.52      7.47 o 
  -2   5   6       71.00       78.38      7.34 o 
  -1   5   6       12.36       14.41      7.86 o 
   0   5   6       23.27       42.30     10.43 o 
   1   5   6       30.22       50.92      9.11 o 
   2   5   6        5.20        9.15     11.81 o 
   3   5   6        5.25        7.00      6.42 o 
   4   5   6      193.19      145.35     50.25 o 
   5   5   6      389.40      368.36     99.72 o 
   6   5   6        6.65       26.70     11.89 o 
   7   5   6       21.01       23.70     10.48 o 
   8   5   6       77.27       75.08     19.14 o 
   9   5   6       21.42       16.00     10.33 o 
  10   5   6        5.54       13.72      8.77 o 
  11   5   6        6.02        6.76      5.97 o 
  12   5   6        4.60       40.73     16.91 o 
 -15   6   6        2.57        8.33      9.57 o 
 -14   6   6       35.28       24.03      8.54 o 
 -13   6   6       23.97       23.72     11.72 o 
 -12   6   6       12.96       18.97      8.91 o 
 -11   6   6       17.03       27.93     12.08 o 
 -10   6   6        4.89        7.37      7.36 o 
  -9   6   6        0.63        4.60     11.50 o 
  -8   6   6        0.61        5.50      6.12 o 
  -7   6   6       59.79       53.73     22.95 o 
  -6   6   6       10.91       16.01      6.50 o 
  -5   6   6       12.64       12.71      5.87 o 
  -4   6   6      237.98      226.10     47.06 o 
  -2   6   6       17.88       27.05      7.98 o 
  -1   6   6        5.70        5.75      6.83 o 
   0   6   6        7.10       10.40      7.35 o 
   1   6   6      225.09      221.37      8.19 o 
   2   6   6       98.02       99.76      8.53 o 
   3   6   6       41.57       45.56      8.57 o 
   4   6   6       47.56       56.05      9.79 o 
   5   6   6       85.93       60.53     16.20 o 
   6   6   6       59.17       38.37     15.11 o 
   7   6   6        0.13        9.12     10.18 o 
   8   6   6       43.71       23.63     13.81 o 
   9   6   6       17.90       12.37      8.06 o 
  10   6   6        5.77       11.14      6.68 o 
  11   6   6        0.60       18.71     12.04 o 
 -13   7   6       20.08       19.11      7.36 o 
 -12   7   6        6.17       15.62      9.14 o 
 -11   7   6       68.35       56.57     27.35 o 
 -10   7   6        5.12       10.60      7.62 o 
  -9   7   6       39.25       36.02     12.09 o 
  -8   7   6       85.68       80.59     27.95 o 
  -7   7   6       46.73       61.39     13.67 o 
  -6   7   6      293.12      330.80     58.21 o 
  -5   7   6      167.73      159.60     53.05 o 
  -4   7   6      230.40      241.63     45.90 o 
  -3   7   6       15.76       16.85      6.31 o 
  -2   7   6        1.82        5.00      8.06 o 
  -1   7   6       23.16       21.02      7.32 o 
   0   7   6      391.45      429.46     83.04 o 
   1   7   6        3.42        7.78      6.44 o 
   2   7   6       97.24      111.23      8.52 o 
   3   7   6        2.84       10.77     12.55 o 
   4   7   6      100.06       79.36     25.01 o 
   5   7   6       48.77       50.46     17.02 o 
   6   7   6        3.90        6.77      8.19 o 
   7   7   6       36.56       30.38     21.10 o 
   8   7   6        3.91        4.62      9.63 o 
   9   7   6       83.39       60.10     25.34 o 
  10   7   6        2.76        9.80     11.18 o 
 -12   8   6        4.31       12.52      7.95 o 
 -11   8   6        0.24       17.06     15.09 o 
 -10   8   6       28.16       20.03      9.09 o 
  -9   8   6        0.67        8.69     14.40 o 
  -8   8   6        8.21        7.54     10.80 o 
  -7   8   6        0.94        9.57      9.19 o 
  -6   8   6       12.29       17.87      7.00 o 
  -5   8   6      100.59       79.95     31.83 o 
  -4   8   6       13.64       19.88     15.29 o 
  -3   8   6      116.42      143.78     37.29 o 
  -2   8   6        5.70        9.64      5.80 o 
  -1   8   6      175.29      199.06     19.85 o 
   0   8   6       38.58       35.63     10.60 o 
   1   8   6        1.53       12.48     11.62 o 
   2   8   6        2.62        9.81      5.94 o 
   3   8   6       23.19       22.94      7.95 o 
   4   8   6       35.78       14.26     13.90 o 
   5   8   6       35.37       45.36     24.46 o 
   6   8   6       21.02       11.41      8.35 o 
   7   8   6        2.09        8.58     10.88 o 
   8   8   6       39.59       34.81     11.31 o 
 -10   9   6       40.64       34.33     17.23 o 
  -9   9   6       26.21       28.35      9.34 o 
  -8   9   6       18.59       13.48      7.30 o 
  -7   9   6        1.98        8.08     10.70 o 
  -6   9   6       14.90       14.44      8.62 o 
  -5   9   6        0.00        6.14      7.39 o 
  -4   9   6        2.39        5.18      6.76 o 
  -3   9   6       19.55       17.63      6.55 o 
  -2   9   6       18.62       24.69     11.32 o 
  -1   9   6       11.70        5.26      6.35 o 
   0   9   6        1.32        6.21      6.50 o 
   1   9   6        1.51        6.38     11.01 o 
   2   9   6       29.06       24.85     10.53 o 
   3   9   6       48.04       13.11      6.64 o 
   4   9   6       10.09       11.26      7.90 o 
   5   9   6        3.04        7.63      6.19 o 
   6   9   6        0.21       12.92      8.95 o 
  -7  10   6       17.62       29.61     12.38 o 
  -6  10   6        0.03       13.74      7.24 o 
  -5  10   6       11.28       19.05      8.10 o 
  -4  10   6        5.39        4.41      8.86 o 
  -3  10   6        0.05       14.25     10.10 o 
  -2  10   6       42.45       32.37     15.69 o 
  -1  10   6        0.05        8.40      6.97 o 
   0  10   6        4.31        6.33     11.50 o 
   1  10   6       58.16       56.84     22.33 o 
   3  10   6        8.98       10.75     11.34 o 
   4  10   6        8.59       12.06      7.84 o 
 -17   1   7        2.46        5.28     13.11 o 
 -16   1   7        8.05        9.81     11.38 o 
 -15   1   7       27.76       38.52     11.97 o 
 -14   1   7        7.85        7.18     16.56 o 
 -13   1   7       99.41      106.34      9.80 o 
 -12   1   7       14.93       15.67     12.55 o 
 -11   1   7     1028.79     1069.96     69.16 o 
 -10   1   7      730.87      744.25     33.04 o 
  -9   1   7       90.67       87.97     10.42 o 
  -8   1   7       46.48       48.64     11.97 o 
  -7   1   7      599.31      613.12     22.54 o 
  -6   1   7      375.26      338.84     11.75 o 
  -5   1   7       75.26       64.59      8.44 o 
  -4   1   7       38.74       30.87      7.56 o 
  -3   1   7      587.02      663.46     18.04 o 
  -2   1   7      471.39      497.94     17.34 o 
  -1   1   7       95.20       83.93      7.22 o 
   0   1   7       17.54       24.56      6.96 o 
   1   1   7       79.91       74.98      7.75 o 
   2   1   7       74.17       65.56      7.01 o 
   3   1   7        0.02       16.91     14.52 o 
   4   1   7      201.24      207.67     10.04 o 
   5   1   7       40.97       26.77     18.11 o 
   6   1   7      115.70      122.46     10.36 o 
   7   1   7      144.91      133.89     12.77 o 
   8   1   7       81.32      112.54     38.60 o 
   9   1   7       39.38       16.71      7.35 o 
  10   1   7        3.97        7.30      9.26 o 
  11   1   7        7.02        6.83      7.70 o 
  12   1   7        0.65       11.54      7.86 o 
  13   1   7        9.45       11.64     11.31 o 
 -17   2   7       23.49       18.02     12.32 o 
 -16   2   7      103.80      113.69     12.35 o 
 -15   2   7       21.66       27.63     11.63 o 
 -14   2   7      149.76      178.88     15.31 o 
 -13   2   7        0.49        8.98     12.81 o 
 -12   2   7      100.15      112.07     11.26 o 
 -11   2   7        2.06        7.77     10.69 o 
 -10   2   7       26.53       19.52     10.19 o 
  -9   2   7      301.76      327.30     14.85 o 
  -8   2   7     1083.74     1078.18     50.95 o 
  -7   2   7      483.91      508.40     22.98 o 
  -6   2   7       92.91       90.84     10.07 o 
  -5   2   7      460.66      441.07     25.70 o 
  -4   2   7      311.40      335.55     14.14 o 
  -3   2   7      154.17      158.62     11.23 o 
  -2   2   7       67.97       77.32     10.14 o 
  -1   2   7      163.90      179.97      9.81 o 
   0   2   7       11.98       12.95      6.15 o 
   1   2   7      266.73      269.91     11.22 o 
   2   2   7        6.51        9.74      7.77 o 
   3   2   7      420.21      397.22      9.32 o 
   4   2   7       39.43       39.91      8.46 o 
   5   2   7      466.58      486.26      8.99 o 
   6   2   7       16.06       28.38     10.35 o 
   7   2   7      122.24      153.05     22.89 o 
   8   2   7       53.98       34.85     26.29 o 
  10   2   7       27.73        3.28      7.97 o 
  11   2   7        0.01        6.39     11.14 o 
  12   2   7       68.50        9.50     14.01 o 
 -16   3   7       27.78       23.21     13.24 o 
 -15   3   7       41.00       58.31     10.52 o 
 -14   3   7        7.13       19.27     10.70 o 
 -13   3   7       10.55       16.54      8.04 o 
 -12   3   7       33.05       29.56      9.95 o 
 -11   3   7       81.53       71.63     10.42 o 
 -10   3   7      196.57      191.29     12.61 o 
  -9   3   7        7.64       13.79     10.58 o 
  -8   3   7      356.52      350.76     33.94 o 
  -7   3   7       90.57       77.75      8.90 o 
  -6   3   7      205.07      201.90     11.11 o 
  -5   3   7       16.42       20.90      8.83 o 
  -4   3   7      138.12      147.89      8.45 o 
  -3   3   7       65.38       69.22      6.78 o 
  -2   3   7       13.26       15.65      9.59 o 
  -1   3   7      192.67      193.00     14.24 o 
   0   3   7      299.35      299.95     18.84 o 
   1   3   7       12.04       11.15      9.34 o 
   2   3   7      232.23      234.60     10.55 o 
   3   3   7       13.08       12.93      8.39 o 
   4   3   7      113.56      109.09     22.95 o 
   5   3   7       73.76       53.55     15.35 o 
   6   3   7       78.49       75.91      7.78 o 
   7   3   7      119.02      101.29      8.13 o 
   8   3   7        8.43       16.50      7.49 o 
   9   3   7       15.03        8.25      6.22 o 
  10   3   7        1.50        3.40      7.75 o 
  11   3   7        4.14        9.34     11.11 o 
  12   3   7        2.68        2.16     21.23 o 
 -16   4   7        0.48        4.00     11.46 o 
 -15   4   7        0.09        4.79     16.75 o 
 -14   4   7       39.07       33.74     14.38 o 
 -13   4   7       20.54       19.70     10.31 o 
 -12   4   7       23.86       18.21      9.77 o 
 -11   4   7       83.98       82.30      8.13 o 
 -10   4   7       30.81       44.50     10.24 o 
  -9   4   7        0.06        8.46     10.44 o 
  -8   4   7       25.56       22.18     10.37 o 
  -7   4   7       30.25       34.07      6.52 o 
  -6   4   7        1.19        7.79      8.65 o 
  -5   4   7       40.37       42.51      8.67 o 
  -4   4   7       26.43       33.86      8.06 o 
  -3   4   7      274.04      284.86     12.84 o 
  -2   4   7       46.50       52.98      8.13 o 
  -1   4   7        3.35        4.89     10.87 o 
   0   4   7      489.66      520.29     35.79 o 
   1   4   7      247.12      178.16     50.84 o 
   2   4   7       32.13       36.72     12.87 o 
   3   4   7      205.26      202.02     12.85 o 
   4   4   7       54.89       23.77     16.27 o 
   5   4   7        0.11        6.42      6.44 o 
   6   4   7       30.62       26.42      8.77 o 
   7   4   7        7.15       12.94      6.39 o 
   8   4   7       29.38       16.90      6.98 o 
   9   4   7        0.00        8.80      7.44 o 
  10   4   7        7.08        4.79     14.52 o 
  11   4   7        1.03        7.11      6.55 o 
 -15   5   7        3.53        9.50     13.16 o 
 -14   5   7        0.21       18.18     16.10 o 
 -13   5   7      116.63      116.73     37.44 o 
 -12   5   7        2.28        1.27     14.21 o 
 -11   5   7       34.12       36.48     11.77 o 
 -10   5   7        2.65        7.38      8.52 o 
  -9   5   7       16.08       20.19      8.67 o 
  -8   5   7       17.59       16.83      8.38 o 
  -7   5   7       24.55       21.06      9.18 o 
  -6   5   7       18.69       23.52      8.08 o 
  -5   5   7       23.27       28.81      7.62 o 
  -4   5   7      136.05      130.56     12.45 o 
  -3   5   7       42.70       43.99      9.76 o 
  -2   5   7      238.81      250.76      8.98 o 
  -1   5   7      418.07      416.22     29.88 o 
   0   5   7      511.03      416.84    109.30 o 
   1   5   7       72.82       69.97      9.97 o 
   2   5   7      230.22      198.59     58.17 o 
   3   5   7       11.73       10.62      8.37 o 
   4   5   7      356.72      372.41     12.92 o 
   5   5   7      168.71      133.26     42.98 o 
   6   5   7       15.82       12.84      7.59 o 
   7   5   7       74.76       72.76     10.90 o 
   8   5   7      117.35       88.16     70.59 o 
   9   5   7       28.88       25.13     16.21 o 
  10   5   7        0.05        9.62      9.06 o 
  11   5   7        0.01        4.71     11.97 o 
 -14   6   7       15.15       21.07     10.89 o 
 -13   6   7       11.66       25.33      9.20 o 
 -12   6   7       60.75       82.59     13.03 o 
 -11   6   7        0.02        4.20      8.27 o 
 -10   6   7       17.48       21.16      9.42 o 
  -9   6   7       33.30       28.42     14.72 o 
  -8   6   7       42.59       34.54      8.84 o 
  -7   6   7       15.18       11.51      8.53 o 
  -6   6   7      130.03      112.84     41.72 o 
  -5   6   7       11.98       19.19      7.71 o 
  -4   6   7       13.93       10.89      6.78 o 
  -3   6   7      346.11      350.31     60.36 o 
  -2   6   7      170.40      164.72     18.60 o 
  -1   6   7      317.20      283.73     53.23 o 
   0   6   7       57.18       46.96      9.58 o 
   1   6   7        2.51        6.14     16.52 o 
   2   6   7        0.23        5.66     11.80 o 
   3   6   7       48.21       35.60     13.76 o 
   4   6   7      147.99      128.95     35.86 o 
   5   6   7        2.64       11.77     11.24 o 
   6   6   7      193.17      124.50     39.48 o 
   7   6   7       46.83       54.97     16.52 o 
   8   6   7       37.11       24.79     16.75 o 
   9   6   7       13.60       20.07     12.17 o 
  10   6   7        2.93        4.50     10.66 o 
 -13   7   7        1.81        6.05     11.61 o 
 -12   7   7        0.83        8.59     11.32 o 
 -11   7   7        0.35        4.11      7.66 o 
 -10   7   7        9.62       19.64      7.65 o 
  -9   7   7        1.62        6.92      6.89 o 
  -8   7   7        3.50        3.13     16.33 o 
  -7   7   7        8.90       10.69     11.24 o 
  -6   7   7        3.45       11.30      7.53 o 
  -5   7   7        4.12        6.56      9.25 o 
  -4   7   7       22.44       13.55      7.74 o 
  -3   7   7       22.81       27.55      6.61 o 
  -2   7   7       56.40       64.63      8.07 o 
  -1   7   7       57.35       34.24      7.96 o 
   0   7   7       33.17       35.51      7.17 o 
   1   7   7        2.38        3.57      7.04 o 
   2   7   7        0.42        2.95     10.28 o 
   3   7   7       24.67       23.41      7.06 o 
   4   7   7        9.05       11.59      9.29 o 
   5   7   7       10.24       13.95      7.68 o 
   6   7   7        2.11        4.83     14.21 o 
   7   7   7        1.19        8.57     11.77 o 
   8   7   7       23.34       19.42      7.46 o 
   9   7   7        2.57       16.96      9.51 o 
 -11   8   7       55.49       37.78     17.10 o 
 -10   8   7       65.18       59.52     25.91 o 
  -9   8   7        0.22       14.83     11.91 o 
  -8   8   7       46.46       38.93     15.89 o 
  -7   8   7       16.59       15.98      7.53 o 
  -6   8   7        0.54        4.17      8.21 o 
  -5   8   7        1.90        9.96      6.54 o 
  -4   8   7       83.30       63.73     15.89 o 
  -3   8   7       31.29       34.86      9.80 o 
  -2   8   7        0.93        8.98      7.78 o 
  -1   8   7       11.45       19.81      8.87 o 
   0   8   7       34.28       20.36      7.14 o 
   1   8   7       59.94       84.20      9.62 o 
   2   8   7       22.02        9.68      6.75 o 
   3   8   7        7.23       12.83      9.49 o 
   4   8   7        1.41        6.71      7.75 o 
   5   8   7       38.44       22.57      8.78 o 
   6   8   7       10.49       13.38      8.48 o 
   7   8   7        6.48        9.84      7.16 o 
  -9   9   7       12.28       17.60      8.41 o 
  -8   9   7       10.32       20.71      9.45 o 
  -7   9   7        0.01        6.72      8.13 o 
  -6   9   7       20.83       20.33      7.92 o 
  -5   9   7        7.09       19.92      9.57 o 
  -4   9   7        6.81       20.48     10.83 o 
  -3   9   7        6.39        3.18     10.87 o 
  -2   9   7       42.27       65.89      9.71 o 
  -1   9   7        3.14       15.33     11.18 o 
   0   9   7       77.60       71.32     22.88 o 
   1   9   7        0.86        7.88      8.60 o 
   2   9   7      115.66       87.27     26.66 o 
   3   9   7        5.88       13.24      7.96 o 
   4   9   7        6.13        2.16     16.79 o 
   5   9   7        0.33        5.68      7.06 o 
  -5  10   7        6.13       28.79     10.54 o 
  -4  10   7        0.93        5.33      7.53 o 
  -3  10   7        7.23       20.60     10.67 o 
  -2  10   7        0.01        7.04     11.40 o 
  -1  10   7       23.49        9.86      7.25 o 
   0  10   7        0.18        5.60     15.33 o 
   1  10   7        5.71        9.34     11.49 o 
 -16   0   8       16.27       25.32     20.77 o 
 -15   0   8       11.72       13.01     20.15 o 
 -14   0   8      407.91      505.48     32.66 o 
 -13   0   8        0.39        3.78     29.92 o 
 -12   0   8       27.57       35.67     11.31 o 
 -11   0   8       27.02       10.96     15.21 o 
 -10   0   8     1968.08     2121.40     23.51 o 
  -9   0   8      342.00      366.93     16.83 o 
  -8   0   8      408.16      389.24     13.20 o 
  -7   0   8      354.89      340.79     16.95 o 
  -6   0   8      210.25      211.09     12.12 o 
  -5   0   8      136.69      158.55     15.87 o 
  -4   0   8        4.42        6.65      9.25 o 
  -3   0   8      537.66      562.30     46.09 o 
  -2   0   8      100.27       80.07     11.88 o 
  -1   0   8      315.54      303.90     27.25 o 
   0   0   8      120.91      111.27     11.83 o 
   1   0   8      458.09      460.21     14.55 o 
   2   0   8        2.57       18.79     11.58 o 
   3   0   8      508.94      512.92     40.92 o 
   4   0   8      303.92      285.51     14.50 o 
   5   0   8      372.25      358.40     18.76 o 
   6   0   8       96.22       84.77     17.14 o 
   7   0   8       70.12       87.05     16.41 o 
  10   0   8        0.41        4.32     13.74 o 
  11   0   8        0.37        4.13     10.04 o 
 -16   1   8       71.25       70.72     10.80 o 
 -15   1   8       33.26       49.34     15.70 o 
 -14   1   8       89.06       81.61     17.35 o 
 -13   1   8        0.02        5.06     22.35 o 
 -12   1   8       13.08       31.41     13.17 o 
 -11   1   8      207.45      222.32     18.24 o 
 -10   1   8      890.57     1003.06     62.15 o 
  -9   1   8      143.85      155.84      9.27 o 
  -8   1   8       53.91       44.23      7.91 o 
  -7   1   8      322.40      347.91      9.02 o 
  -6   1   8      164.27      160.27      9.76 o 
  -5   1   8        4.76        4.84      9.65 o 
  -4   1   8       40.34       29.95      8.72 o 
  -3   1   8       19.33       22.71      8.26 o 
  -2   1   8      449.30      462.42     18.74 o 
  -1   1   8        2.99        5.31      9.06 o 
   0   1   8      332.67      336.61      9.12 o 
   1   1   8       16.76       25.32      7.49 o 
   2   1   8       31.77       28.91      8.24 o 
   3   1   8        9.90       16.99      8.44 o 
   4   1   8       67.42       80.90     10.55 o 
   5   1   8       75.03       77.19     10.00 o 
   6   1   8       69.16       87.42     11.90 o 
   7   1   8        2.09       10.93      9.48 o 
   8   1   8        7.42       28.57     13.47 o 
   9   1   8       11.92       17.29     13.55 o 
  10   1   8        0.40        2.55     13.63 o 
  11   1   8        0.24        8.81      8.04 o 
  12   1   8        8.81        5.17     14.79 o 
 -16   2   8       18.01       20.42     13.21 o 
 -15   2   8        0.14        1.88     13.75 o 
 -14   2   8       14.69       20.69     16.79 o 
 -13   2   8       27.24       27.46     12.28 o 
 -12   2   8       94.03       90.95     14.82 o 
 -11   2   8        8.63       19.35      8.43 o 
 -10   2   8        0.05        7.57     16.55 o 
  -9   2   8        2.92       14.66     11.31 o 
  -8   2   8       68.12       56.79     11.76 o 
  -7   2   8       31.52       46.32     11.27 o 
  -6   2   8       84.97       76.11     12.95 o 
  -5   2   8       96.78       92.19     12.71 o 
  -4   2   8        1.72       11.31     12.60 o 
  -3   2   8       17.60       16.90      7.98 o 
  -2   2   8      171.20      163.91      8.45 o 
  -1   2   8      296.91      335.10      8.61 o 
   0   2   8      640.99      652.95     17.61 o 
   1   2   8      133.64      131.36      7.53 o 
   2   2   8       61.00       66.04      9.84 o 
   3   2   8       63.18       54.00      7.38 o 
   4   2   8       32.19       29.62      8.77 o 
   5   2   8       74.28       81.77      8.86 o 
   6   2   8      100.34       75.66      8.31 o 
   7   2   8        6.46       25.51     12.08 o 
   8   2   8       36.58       21.35     15.56 o 
   9   2   8        7.08        1.35     14.86 o 
  10   2   8        0.62       13.28     11.47 o 
  11   2   8        0.22        7.16      8.33 o 
 -16   3   8       21.99       26.00     13.40 o 
 -15   3   8       73.58      102.04     11.29 o 
 -14   3   8       24.36       37.43     12.43 o 
 -13   3   8      112.87      131.82     12.60 o 
 -12   3   8       14.38       15.99     14.18 o 
 -11   3   8      262.93      288.29     11.05 o 
 -10   3   8       55.93       65.96     10.55 o 
  -9   3   8       28.70       36.67      8.91 o 
  -8   3   8       47.36       64.58      9.68 o 
  -7   3   8        1.59        8.51      8.41 o 
  -6   3   8       74.51       69.27      9.86 o 
  -5   3   8       28.74       31.07      9.37 o 
  -4   3   8        7.95        6.07      8.17 o 
  -3   3   8      299.19      307.38     17.87 o 
  -2   3   8      247.74      265.59     17.25 o 
  -1   3   8      239.96      228.83     14.24 o 
   0   3   8      168.86      162.13      7.90 o 
   1   3   8      103.37      109.77     12.28 o 
   2   3   8      462.77      459.75     18.03 o 
   3   3   8       32.57       41.28     13.57 o 
   4   3   8      509.23      512.37     87.23 o 
   5   3   8       69.65       59.85      7.06 o 
   6   3   8       14.85       17.70      7.60 o 
   7   3   8       49.27       44.09     13.69 o 
   8   3   8        3.61        4.90     13.43 o 
   9   3   8       29.87        4.62      9.88 o 
  10   3   8        1.81        4.52     14.52 o 
  11   3   8        0.32        4.52     16.37 o 
 -15   4   8        3.97        4.83     13.11 o 
 -14   4   8       11.02       16.20     10.33 o 
 -13   4   8        4.01        6.65     10.47 o 
 -12   4   8       10.30       16.14     11.57 o 
 -11   4   8        1.07        6.81     14.99 o 
 -10   4   8      132.33      124.16     23.78 o 
  -9   4   8       29.05       35.53     10.65 o 
  -8   4   8       92.36       91.75     10.95 o 
  -7   4   8      149.07      149.47      9.24 o 
  -6   4   8      404.40      361.27     19.07 o 
  -5   4   8       31.04       24.77      9.30 o 
  -4   4   8       19.65       24.04      7.30 o 
  -3   4   8      160.46      159.62      7.61 o 
  -2   4   8       27.13       38.01      7.16 o 
  -1   4   8      605.78      582.05     17.85 o 
   0   4   8      277.37      272.73     11.32 o 
   1   4   8      309.61      292.42     10.00 o 
   2   4   8       84.43       51.74     21.42 o 
   3   4   8       19.57       21.63      9.85 o 
   4   4   8        0.22        8.13      8.54 o 
   5   4   8       13.63       14.60      7.10 o 
   6   4   8      108.05       90.96     22.12 o 
   7   4   8       26.37       55.87     12.91 o 
   8   4   8        0.92       11.52     10.53 o 
   9   4   8       33.84       31.50     13.30 o 
  10   4   8        3.13       13.50      9.53 o 
 -14   5   8        0.47        8.61      9.80 o 
 -13   5   8        0.21       10.01     10.85 o 
 -12   5   8        0.11       11.54     12.03 o 
 -11   5   8        5.01        7.32      9.48 o 
 -10   5   8       38.78       23.37     13.16 o 
  -9   5   8       72.83       80.23     12.65 o 
  -8   5   8       19.57       12.86      9.83 o 
  -7   5   8       40.04       33.86     10.13 o 
  -6   5   8        0.70        1.62     16.37 o 
  -5   5   8      103.08       84.46      8.38 o 
  -4   5   8      133.26      111.05     26.38 o 
  -3   5   8       61.44       51.97     14.02 o 
  -2   5   8       75.26       64.87     14.90 o 
  -1   5   8        8.01        4.68     10.15 o 
   0   5   8       23.87       20.17     11.66 o 
   1   5   8      424.95      394.40    109.20 o 
   2   5   8       28.16       26.55      9.69 o 
   3   5   8       36.51       21.93     10.05 o 
   4   5   8        8.63       11.65     11.34 o 
   5   5   8        7.44       16.83      9.93 o 
   6   5   8       23.18       19.72      8.37 o 
   7   5   8       17.31       13.88      8.33 o 
   8   5   8       82.61       42.88     30.47 o 
   9   5   8        4.27        1.74     14.55 o 
  10   5   8        4.99        5.57      7.79 o 
 -13   6   8        2.43        4.89     11.72 o 
 -12   6   8       30.52       38.36     12.83 o 
 -11   6   8        0.00       11.46     10.08 o 
 -10   6   8        0.39        5.06      8.81 o 
  -9   6   8        2.14        3.39     11.46 o 
  -8   6   8        0.12       15.22     12.30 o 
  -7   6   8       36.12       36.18     10.66 o 
  -6   6   8       42.21       33.68      9.95 o 
  -5   6   8        0.71        9.05      8.48 o 
  -4   6   8       72.97       71.91     13.65 o 
  -3   6   8        2.15        4.62      8.77 o 
  -2   6   8        0.45        7.29      6.96 o 
  -1   6   8       19.01       17.22      7.85 o 
   0   6   8       69.21       54.12      8.43 o 
   1   6   8      311.37      281.10     76.78 o 
   2   6   8        6.55       14.41     12.16 o 
   3   6   8       81.95       52.41     24.49 o 
   4   6   8        0.22        2.93     13.63 o 
   5   6   8       89.75       77.67     17.52 o 
   6   6   8        1.73        2.32      9.40 o 
   7   6   8        0.82        8.53      8.26 o 
   8   6   8       22.54        8.24      8.90 o 
   9   6   8        1.15       30.77     12.04 o 
 -12   7   8       14.49       12.57      7.17 o 
 -11   7   8       42.92       36.24      8.97 o 
 -10   7   8        9.79       10.76      7.20 o 
  -9   7   8       45.43       46.88     12.53 o 
  -8   7   8        1.70        9.92      9.06 o 
  -7   7   8       12.33       18.40      6.78 o 
  -6   7   8       10.46       12.51      6.89 o 
  -5   7   8      102.64       77.52     33.83 o 
  -4   7   8       33.60       24.52      6.97 o 
  -3   7   8      160.40      158.51      8.40 o 
  -2   7   8       14.44       22.39      7.93 o 
  -1   7   8        9.93       21.86     10.12 o 
   0   7   8       59.59       59.07      7.46 o 
   1   7   8        0.35        8.53     11.62 o 
   2   7   8        6.81       16.00      7.74 o 
   3   7   8        5.35        5.20      7.62 o 
   4   7   8       58.01       92.19     16.73 o 
   5   7   8        1.55       16.29     10.85 o 
   6   7   8       20.47       10.82      7.71 o 
 -10   8   8        0.09       12.28      7.96 o 
  -9   8   8        7.41       10.61      9.21 o 
  -8   8   8        0.68        8.74      7.16 o 
  -7   8   8        4.33       12.32      7.71 o 
  -6   8   8       52.97       60.90     12.70 o 
  -5   8   8       63.43       48.88     17.61 o 
  -4   8   8       34.25       31.57      9.00 o 
  -3   8   8       17.08       21.37      7.89 o 
  -2   8   8        1.22        9.04      7.68 o 
  -1   8   8       36.97       43.01      7.49 o 
   0   8   8        0.32        6.66      7.53 o 
   1   8   8       21.83       28.51      9.28 o 
   2   8   8        3.85        4.31      8.06 o 
   3   8   8        8.54       25.64     21.75 o 
   4   8   8        0.14        8.48      7.51 o 
   5   8   8       23.29       32.30     24.38 o 
  -7   9   8        8.79       12.68      7.26 o 
  -6   9   8        1.76        8.24      7.94 o 
  -5   9   8        0.60       16.49      9.56 o 
  -4   9   8        1.45        5.17      9.16 o 
  -3   9   8        1.04        6.45      9.24 o 
  -2   9   8        8.90       13.01      8.05 o 
  -1   9   8        2.95       16.52     12.01 o 
   0   9   8        3.83        8.50      9.45 o 
   1   9   8        5.68        6.87      6.37 o 
   3   9   8        4.05       10.71     11.62 o 
 -16   1   9       34.46        7.31     10.74 o 
 -14   1   9        5.87        7.01      9.84 o 
 -12   1   9        5.66        2.66      9.19 o 
 -11   1   9       23.79        3.87      6.28 o 
  -8   1   9       50.06       54.65      7.63 o 
  -7   1   9      530.56      599.34     12.53 o 
  -6   1   9       41.96       31.58      7.72 o 
  -5   1   9      217.75      215.92      8.92 o 
  -4   1   9       18.95       17.27      7.86 o 
  -3   1   9      482.15      467.37     22.74 o 
  -2   1   9      121.29      118.98      7.80 o 
  -1   1   9        0.24        6.75      6.67 o 
   0   1   9      286.04      290.38     11.81 o 
   1   1   9        2.68        7.98     10.02 o 
   2   1   9      377.40      363.35     22.74 o 
   3   1   9       19.65       16.37      8.41 o 
   4   1   9      133.56      119.88      9.09 o 
   5   1   9       21.64       20.79      9.33 o 
   6   1   9        9.53       18.43      9.59 o 
   7   1   9        0.03       10.17      9.40 o 
   8   1   9        0.13        3.01     13.78 o 
   9   1   9        8.06        4.89      8.36 o 
  10   1   9        9.51       15.36     14.44 o 
 -15   2   9       32.12        3.20     14.36 o 
 -14   2   9       54.79       12.35      9.84 o 
 -13   2   9        1.59        2.16     23.32 o 
 -12   2   9       11.53       17.06     25.21 o 
 -11   2   9      136.58      138.97     30.69 o 
 -10   2   9      199.21       92.23    110.18 o 
  -9   2   9      400.09      197.87    191.11 o 
  -8   2   9       51.30       28.93     17.68 o 
  -7   2   9        0.92       20.76     13.27 o 
  -6   2   9      326.01      325.22     28.64 o 
  -5   2   9        8.86       24.94     11.60 o 
  -4   2   9      345.70      367.18     14.57 o 
  -3   2   9       38.33       45.77      8.28 o 
  -2   2   9      293.37      319.73     10.87 o 
  -1   2   9      291.23      292.92     16.11 o 
   0   2   9        8.89       19.19      8.07 o 
   1   2   9     1412.61     1462.64     56.04 o 
   2   2   9       12.33       13.07      8.60 o 
   3   2   9       93.94      100.45      8.89 o 
   4   2   9        0.78        8.28      9.79 o 
   5   2   9       18.50       19.67      8.23 o 
   6   2   9       31.61       29.53     15.67 o 
   7   2   9        0.51        0.66     15.75 o 
   8   2   9        1.39        4.98     14.21 o 
  10   2   9        0.53        4.07      7.23 o 
 -15   3   9        0.00        7.80     20.38 o 
 -14   3   9       18.50       29.76     20.07 o 
 -13   3   9        6.61       12.44     14.52 o 
 -12   3   9        5.53        9.44      9.74 o 
 -11   3   9       15.47       19.93      9.51 o 
 -10   3   9        6.69        9.06      7.99 o 
  -9   3   9      250.26      211.23     69.26 o 
  -8   3   9      180.54      175.25     15.46 o 
  -7   3   9      492.41      443.56     23.97 o 
  -6   3   9        3.22        6.43      9.14 o 
  -5   3   9      171.49      175.83      9.64 o 
  -4   3   9      253.79      248.91     11.32 o 
  -3   3   9       14.45       17.32     10.88 o 
  -2   3   9        0.54        3.43     11.82 o 
  -1   3   9       55.13       56.90      7.96 o 
   0   3   9      324.27      331.13     15.98 o 
   1   3   9        4.05        4.54      6.88 o 
   2   3   9       53.62       41.13     11.57 o 
   3   3   9      126.17      110.81     27.09 o 
   4   3   9        3.60        7.35      8.90 o 
   5   3   9       10.41       10.71      8.57 o 
   6   3   9        0.49        6.06     10.38 o 
   7   3   9        0.36        2.12     15.83 o 
   8   3   9        9.65        6.38      8.17 o 
   9   3   9        6.78        4.36     16.37 o 
  10   3   9        1.36        0.42     10.73 o 
 -14   4   9       20.69       27.65     11.98 o 
 -13   4   9       28.30       25.05     12.97 o 
 -12   4   9       14.42       15.06      9.36 o 
 -11   4   9       80.07       74.23     13.57 o 
 -10   4   9        4.28       14.64     11.66 o 
  -9   4   9        8.86       13.01     12.54 o 
  -8   4   9        7.44        5.90     11.48 o 
  -7   4   9        2.39       14.21      9.66 o 
  -6   4   9      132.92      114.57      8.73 o 
  -5   4   9       44.20       49.89      8.49 o 
  -4   4   9       81.88       88.11     10.70 o 
  -3   4   9       11.97       10.93      9.21 o 
  -2   4   9      413.26      371.99    101.82 o 
  -1   4   9       29.30       41.01     14.24 o 
   0   4   9      547.74      494.86     22.66 o 
   1   4   9       15.60       11.66      7.39 o 
   2   4   9       26.04       17.41      7.81 o 
   3   4   9       18.69       19.26      8.03 o 
   4   4   9        1.89       12.43      9.15 o 
   5   4   9        0.00        6.44      8.68 o 
   6   4   9       17.46       11.93      7.39 o 
   7   4   9        0.57       12.40     11.59 o 
   8   4   9        1.06        5.67     10.29 o 
   9   4   9        1.35        5.21      7.55 o 
 -13   5   9       68.44       76.39     11.67 o 
 -12   5   9        4.56        4.49     17.09 o 
 -11   5   9       62.16       72.72     11.36 o 
 -10   5   9       20.10       19.71     10.88 o 
  -9   5   9        6.09       19.45      7.57 o 
  -8   5   9        9.83        9.52      9.22 o 
  -7   5   9        2.05        9.71      9.03 o 
  -6   5   9        3.47        5.89      8.46 o 
  -5   5   9       12.67       11.79      8.62 o 
  -4   5   9       56.65       73.18      9.31 o 
  -3   5   9      123.20       83.71     32.10 o 
  -2   5   9      228.82      215.40     10.12 o 
  -1   5   9      168.28      133.20     46.66 o 
   0   5   9        8.45       13.81     10.34 o 
   1   5   9      152.61      147.41     12.29 o 
   2   5   9       60.99       51.87     16.50 o 
   3   5   9        3.45        0.31     15.94 o 
   4   5   9       64.84       59.47     14.92 o 
   5   5   9        1.98       10.50      7.93 o 
   6   5   9       27.14       23.72      7.52 o 
   7   5   9        1.17        0.42     16.48 o 
   8   5   9       56.13       59.23     33.44 o 
 -12   6   9       94.23      106.25     13.69 o 
 -11   6   9        7.81       11.90      7.49 o 
 -10   6   9       30.23       27.71     12.30 o 
  -9   6   9        4.61        8.27      7.41 o 
  -8   6   9       42.39       20.32      9.21 o 
  -7   6   9       14.20        7.44      6.59 o 
  -6   6   9        9.71       14.95      6.87 o 
  -5   6   9       37.52       40.45      8.92 o 
  -4   6   9        3.81       11.99      7.69 o 
  -3   6   9        8.18        9.77      7.77 o 
  -2   6   9       10.73       14.14      8.77 o 
  -1   6   9        1.20        3.72     10.54 o 
   0   6   9       13.55       15.73      8.77 o 
   1   6   9        8.73        6.68     15.75 o 
   2   6   9        3.28       14.73      9.52 o 
   3   6   9       42.26       38.22     13.93 o 
   4   6   9        8.14       17.77      9.80 o 
   5   6   9       71.41       78.79      8.90 o 
   6   6   9       15.57        6.92      7.60 o 
   7   6   9       46.96       54.49     24.32 o 
 -11   7   9        0.31       15.13     16.91 o 
 -10   7   9       10.52        5.29     10.22 o 
  -9   7   9        1.20        7.41     12.32 o 
  -8   7   9       19.76       30.39     10.99 o 
  -7   7   9        1.58        6.15      9.18 o 
  -6   7   9        0.15        2.78     11.43 o 
  -5   7   9        2.94        4.57     11.78 o 
  -4   7   9       15.65       11.08      8.21 o 
  -3   7   9       15.77       22.28      9.42 o 
  -2   7   9        0.00        7.85      7.55 o 
  -1   7   9        3.19       11.00     16.91 o 
   0   7   9        0.06        6.74      9.51 o 
   1   7   9       11.90       18.35      9.68 o 
   2   7   9        8.69       12.01      8.10 o 
   3   7   9        1.32       11.12      6.96 o 
   4   7   9        0.33       12.48     11.75 o 
   5   7   9        6.12       16.69      9.30 o 
  -9   8   9        0.05       21.04     21.70 o 
  -8   8   9       27.45       28.99     10.72 o 
  -7   8   9        0.05        6.73      9.63 o 
  -6   8   9        9.03       10.18      8.08 o 
  -5   8   9        0.48       11.30      6.99 o 
  -4   8   9       12.27       10.54      6.60 o 
  -3   8   9        0.01        5.43     11.05 o 
  -1   8   9        0.54       13.83      9.70 o 
   0   8   9        3.33        6.85      9.33 o 
   1   8   9       11.60       16.24     11.07 o 
   2   8   9        0.02        4.84      9.38 o 
   3   8   9       34.82       37.23      9.66 o 
  -4   9   9       34.66       39.32     10.24 o 
  -3   9   9        7.87       16.18      7.38 o 
  -2   9   9       12.38       16.94      5.87 o 
  -1   9   9        3.88       24.35     11.48 o 
 -15   0  10       45.53        9.15     14.67 o 
 -13   0  10       42.85       24.01     13.28 o 
 -12   0  10        8.42        2.12      9.50 o 
 -11   0  10       45.81       11.77      9.11 o 
  -9   0  10        1.55        2.28      8.57 o 
  -6   0  10      377.35      407.00     17.02 o 
  -5   0  10       51.58       51.23     14.41 o 
  -4   0  10      428.85      438.80     14.67 o 
  -3   0  10      127.02      134.49     11.99 o 
  -2   0  10       13.87       22.76      9.53 o 
  -1   0  10      228.78      237.25     12.85 o 
   0   0  10       84.91      114.96     12.15 o 
   1   0  10      763.81      780.75     43.72 o 
   2   0  10      144.94      121.19     15.65 o 
   3   0  10        3.87        7.68     16.75 o 
   4   0  10      155.20      186.07     17.45 o 
   5   0  10       80.40       75.12     17.02 o 
   6   0  10        0.12        8.92     16.14 o 
   7   0  10        1.23       12.78     11.50 o 
   8   0  10       22.32       13.70     10.54 o 
   9   0  10       25.39        6.72     10.46 o 
 -15   1  10        0.01       29.88     20.00 o 
 -14   1  10        2.84        7.48      8.08 o 
 -13   1  10       20.09        5.71      8.12 o 
 -11   1  10       20.96        0.58      9.09 o 
  -8   1  10        2.82       10.29      7.10 o 
  -6   1  10        0.82        8.54      7.54 o 
  -5   1  10      421.76      443.16     11.60 o 
  -4   1  10       18.43       12.80      7.78 o 
  -3   1  10       74.79       78.03      9.21 o 
  -2   1  10       46.54       44.06      7.77 o 
  -1   1  10        9.42       17.17      7.38 o 
   0   1  10      106.83      112.47      9.10 o 
   1   1  10        0.53       12.99      8.70 o 
   2   1  10       87.33       97.22     15.07 o 
   3   1  10        2.25       11.99      8.99 o 
   4   1  10       62.30       69.88      8.47 o 
   5   1  10        8.87        4.02      9.64 o 
   6   1  10       27.83       33.70      9.74 o 
   7   1  10        2.78       13.41     11.48 o 
   8   1  10        5.63        2.93     14.44 o 
   9   1  10        6.14        8.85     10.68 o 
 -14   2  10       22.27       14.32     14.40 o 
 -13   2  10        0.65       26.79     14.21 o 
 -12   2  10        0.12       13.04      9.46 o 
 -11   2  10       24.64        4.14      9.32 o 
  -9   2  10        1.39        1.66      8.76 o 
  -7   2  10        7.02        6.95     23.86 o 
  -5   2  10       11.54       13.25      7.02 o 
  -4   2  10        0.03        9.14      8.49 o 
  -3   2  10        0.48        5.66      9.18 o 
  -2   2  10        0.15        5.53      8.41 o 
  -1   2  10       46.23       49.76      8.37 o 
   0   2  10        8.29       12.30      6.80 o 
   1   2  10        3.50        9.86      7.01 o 
   2   2  10        0.02        2.65     10.63 o 
   3   2  10        0.27       17.47     11.75 o 
   4   2  10       11.27       20.01      9.60 o 
   5   2  10        2.69       12.19      8.60 o 
   6   2  10        5.91        7.39     10.77 o 
   7   2  10        1.75        8.69     16.33 o 
   8   2  10        0.20       24.13     14.79 o 
   9   2  10       23.60        2.78     10.81 o 
 -13   3  10       16.16       10.55      9.39 o 
 -12   3  10        4.95        5.62     17.71 o 
 -11   3  10       43.35       33.57     16.93 o 
 -10   3  10        1.30        7.49     23.90 o 
  -9   3  10        0.48        5.56     10.82 o 
  -8   3  10       53.56       37.60     21.66 o 
  -7   3  10      227.64      220.39     22.66 o 
  -6   3  10       82.80       49.19     37.62 o 
  -5   3  10      164.05      183.81     17.52 o 
  -4   3  10        0.28        7.88      9.97 o 
  -3   3  10       79.27      107.03      8.66 o 
  -2   3  10      196.42      201.34      7.37 o 
  -1   3  10       46.75       57.95     11.89 o 
   0   3  10        2.31        7.61     11.69 o 
   1   3  10      218.92      193.45     63.30 o 
   2   3  10       23.60       27.25     11.20 o 
   4   3  10        5.62        9.49     13.07 o 
   5   3  10        0.28        3.38      8.84 o 
   6   3  10       16.74       10.67      8.26 o 
   7   3  10        0.24        7.18      8.61 o 
   8   3  10       22.77        8.59     10.62 o 
 -13   4  10        1.44        6.64     10.38 o 
 -12   4  10       38.87       31.65     18.04 o 
 -11   4  10        0.19        7.06      8.85 o 
 -10   4  10      158.00      171.59     15.77 o 
  -9   4  10        1.42        3.54     11.33 o 
  -8   4  10        0.33       10.07      8.69 o 
  -7   4  10        7.29        5.94     12.97 o 
  -6   4  10      115.94       90.51     40.01 o 
  -5   4  10        7.30        9.48     10.73 o 
  -4   4  10      220.52      209.09      9.68 o 
  -3   4  10        7.88       13.51     12.64 o 
  -2   4  10      179.23      174.09     10.36 o 
  -1   4  10       29.29       20.62      8.70 o 
   0   4  10      152.89      149.91      9.94 o 
   1   4  10        6.03       12.24      7.54 o 
   2   4  10        2.35       10.67      9.36 o 
   3   4  10       22.22       29.82      9.79 o 
   4   4  10        8.64       19.65      8.35 o 
   5   4  10       38.82       38.83      6.70 o 
   6   4  10        0.09        1.04     24.24 o 
   7   4  10        9.21       13.88     11.01 o 
 -12   5  10        8.51       15.02     13.44 o 
 -11   5  10        0.02        2.96     13.11 o 
 -10   5  10       19.58       19.01      9.59 o 
  -9   5  10       41.03       50.19     11.99 o 
  -8   5  10       39.25       31.66      7.95 o 
  -7   5  10       25.48       28.30      8.23 o 
  -6   5  10        2.40        1.56      6.79 o 
  -5   5  10       37.61       35.35     12.64 o 
  -4   5  10        6.33        7.64     20.07 o 
  -3   5  10       97.00       98.31     11.49 o 
  -2   5  10        2.97        9.88     16.41 o 
  -1   5  10       19.31       29.45     11.30 o 
   0   5  10      124.11      101.42     32.71 o 
   1   5  10        6.90        6.93      7.38 o 
   2   5  10       22.63       14.09      7.87 o 
   3   5  10       13.46       14.63      6.86 o 
   4   5  10       16.36       25.81      7.32 o 
   5   5  10        0.00       10.01      7.76 o 
   6   5  10       18.52       26.28      9.51 o 
 -11   6  10        2.54        3.20     11.12 o 
 -10   6  10       13.81        7.37     10.44 o 
  -9   6  10        8.68        7.46      9.75 o 
  -8   6  10        2.65        5.01      8.72 o 
  -7   6  10        0.46        5.83     20.81 o 
  -6   6  10        1.82        8.33     11.64 o 
  -5   6  10        0.83        4.19      9.66 o 
  -4   6  10       11.47       10.28      7.52 o 
  -3   6  10       13.50        9.97      9.03 o 
  -2   6  10       36.76       25.19     13.02 o 
  -1   6  10       22.22       18.96      9.30 o 
   0   6  10        1.22        6.98     10.82 o 
   1   6  10       11.43       19.00      9.83 o 
   2   6  10       10.16        9.17      7.22 o 
   3   6  10        0.51        0.58     16.52 o 
   4   6  10        0.53        7.29      6.81 o 
   5   6  10        8.62        6.19      7.35 o 
  -9   7  10       12.97       15.28      9.63 o 
  -8   7  10        0.57       10.44     11.10 o 
  -7   7  10       29.27       28.11     10.31 o 
  -6   7  10        0.93        6.36      8.96 o 
  -5   7  10        6.21       10.05      9.30 o 
  -4   7  10        0.02        8.03      7.13 o 
  -3   7  10        7.05       10.81      7.60 o 
  -2   7  10        0.00        8.06     11.00 o 
  -1   7  10        5.51       10.32     11.32 o 
   0   7  10       22.99       22.59     10.04 o 
   1   7  10       20.79       20.00      8.32 o 
   2   7  10       23.64       17.13     12.02 o 
   3   7  10       10.19       39.65     17.45 o 
  -6   8  10        2.03       10.83     12.22 o 
  -5   8  10        4.13        9.90      7.90 o 
  -4   8  10        0.79       20.40      9.97 o 
  -2   8  10       10.70       12.70     17.41 o 
  -1   8  10        4.69        0.04     17.33 o 
   0   8  10        5.04       13.61      9.47 o 
 -14   1  11       11.44        5.13     10.58 o 
 -13   1  11        6.33        1.74     10.10 o 
 -12   1  11       26.48        0.12     13.51 o 
 -11   1  11        4.51        7.60      9.26 o 
  -9   1  11       11.44        3.36      7.56 o 
  -8   1  11       20.74        8.29      7.48 o 
  -6   1  11        0.08        4.79     14.63 o 
  -5   1  11        3.63       23.32     15.36 o 
  -4   1  11        9.99        9.10     11.20 o 
  -3   1  11       91.14       92.23      7.69 o 
  -2   1  11       19.37       23.75      7.24 o 
  -1   1  11        2.06        7.96      8.67 o 
   0   1  11       19.99       19.49      7.86 o 
   1   1  11      204.71      239.19     11.92 o 
   2   1  11      264.11      278.27     22.73 o 
   3   1  11        8.45       24.16     12.12 o 
   4   1  11        0.37        6.79     17.26 o 
   5   1  11        4.27       15.94     17.06 o 
   6   1  11        6.85        3.29      9.40 o 
   7   1  11        0.34        8.53     11.97 o 
 -13   2  11        5.89       14.94     12.57 o 
 -12   2  11       17.39        0.39     13.78 o 
 -11   2  11        7.08        4.67      9.88 o 
 -10   2  11        0.69        3.70      6.59 o 
  -9   2  11        2.65       11.20      9.30 o 
  -7   2  11        8.45        6.87     30.03 o 
  -6   2  11      163.88       64.75     46.99 o 
  -5   2  11       71.51       97.47     25.86 o 
  -4   2  11      272.08      279.25     12.08 o 
  -3   2  11       16.76       25.22      7.97 o 
  -2   2  11      110.75      117.76      7.76 o 
  -1   2  11        9.83       14.71      7.08 o 
   0   2  11       47.95       47.67      8.41 o 
   1   2  11      202.44      223.30     13.43 o 
   2   2  11        6.02       12.43      9.90 o 
   3   2  11        7.33       13.80     10.08 o 
   4   2  11       55.03       52.67     21.49 o 
   5   2  11       75.59       80.11     13.08 o 
   7   2  11        7.23        5.94      9.78 o 
 -13   3  11        3.12        7.22     14.13 o 
 -12   3  11        4.02       15.90      9.65 o 
 -11   3  11        0.01       10.46     13.43 o 
 -10   3  11       25.55        5.64      7.83 o 
  -9   3  11       15.13       10.16      8.92 o 
  -8   3  11       50.84       19.40     10.93 o 
  -7   3  11       59.55       57.91     21.39 o 
  -6   3  11       58.77       23.11     27.02 o 
  -5   3  11      233.27      250.22     22.24 o 
  -4   3  11        8.39       10.52      9.94 o 
  -3   3  11       76.23       82.04      7.57 o 
  -2   3  11       47.61       45.94     11.13 o 
  -1   3  11        0.72        9.77     16.99 o 
   0   3  11        9.32       14.01      9.19 o 
   1   3  11        0.02        3.75      9.69 o 
   2   3  11       80.96      110.85      9.86 o 
   3   3  11        6.78        6.63      8.17 o 
   4   3  11        0.01        8.55     11.82 o 
   5   3  11        4.02        7.35     10.25 o 
 -12   4  11       13.84       12.01     12.76 o 
 -11   4  11        7.37        5.13      9.39 o 
 -10   4  11      144.49       66.56     57.98 o 
  -9   4  11       14.23        9.30     21.04 o 
  -8   4  11       16.35        9.48      8.19 o 
  -7   4  11       18.35       13.90     10.51 o 
  -6   4  11        0.31       29.57     13.63 o 
  -5   4  11       33.83       24.47      9.92 o 
  -4   4  11       24.58       29.82      9.00 o 
  -3   4  11        3.79        2.47     16.10 o 
  -2   4  11       41.07       40.28     11.35 o 
  -1   4  11        4.00        6.68     10.46 o 
   0   4  11        7.71        4.10     11.27 o 
   1   4  11       30.20       17.15      8.96 o 
   2   4  11        5.39        3.24     16.75 o 
   3   4  11        3.00        9.74     13.21 o 
   4   4  11        0.05        4.06      8.71 o 
   5   4  11        3.12        3.69     11.42 o 
 -11   5  11       12.30        4.17      9.82 o 
 -10   5  11       22.35       25.41     13.41 o 
  -9   5  11       85.59       85.81     12.47 o 
  -8   5  11        4.35        3.95     11.49 o 
  -7   5  11       14.02       10.76      7.01 o 
  -6   5  11       32.38       14.36     15.44 o 
  -5   5  11       20.75       22.89     16.18 o 
  -4   5  11       19.74       14.58      8.30 o 
  -3   5  11       81.16       98.61     12.27 o 
  -2   5  11        0.03        9.84     14.67 o 
  -1   5  11       74.17       88.29     12.21 o 
   0   5  11        2.86       16.80      9.28 o 
   1   5  11       27.17       24.59      9.65 o 
   2   5  11        0.10        7.06      8.11 o 
   3   5  11        5.92       14.68     12.17 o 
   4   5  11        8.05       18.60     10.34 o 
  -9   6  11        1.47       12.02     12.09 o 
  -8   6  11        3.47        7.98     10.15 o 
  -7   6  11       15.00       13.20     10.80 o 
  -6   6  11        4.75        8.45     10.35 o 
  -5   6  11       25.88       22.08     10.65 o 
  -4   6  11        8.84       12.87      9.64 o 
  -3   6  11       30.00       42.72     13.02 o 
  -2   6  11       11.90        9.60      9.82 o 
  -1   6  11       25.58       24.92     11.61 o 
   0   6  11       11.85       10.84      7.96 o 
   1   6  11        0.70        0.46     14.79 o 
   2   6  11       25.68       23.40      7.47 o 
   3   6  11        6.48       11.08      9.93 o 
  -6   7  11        0.06        8.67      8.74 o 
  -5   7  11        1.19        4.05     15.63 o 
  -4   7  11        6.21       13.58     11.57 o 
  -3   7  11        0.01        9.63     11.40 o 
  -2   7  11        2.83        1.62     15.60 o 
  -1   7  11        0.25       18.30     17.06 o 
   0   7  11        5.05        7.52     11.49 o 
 -12   0  12        9.33       16.91     10.00 o 
 -11   0  12       36.29       16.33     13.63 o 
  -8   0  12        5.09       10.89     13.16 o 
  -5   0  12       70.66       15.91     27.41 o 
  -4   0  12      304.85      365.34     38.64 o 
  -3   0  12        5.30        7.88     20.65 o 
  -2   0  12      142.16      153.04     13.59 o 
  -1   0  12       41.88       39.06     15.50 o 
   0   0  12       52.27       65.98     13.78 o 
   1   0  12       14.57       23.90     17.10 o 
   2   0  12        2.96        8.88     17.10 o 
   3   0  12       26.71       27.28     15.58 o 
   4   0  12       31.71       70.07     17.29 o 
   5   0  12       15.90       16.29     17.14 o 
 -12   1  12        0.09       20.15      8.56 o 
 -11   1  12       10.30       12.99      9.85 o 
 -10   1  12        1.90       16.91     13.90 o 
  -9   1  12        0.97        3.40     10.11 o 
  -8   1  12       28.66       14.32     13.59 o 
  -7   1  12       53.19       13.67     13.55 o 
  -6   1  12        1.71        6.14      7.85 o 
  -5   1  12       33.99       35.86     12.86 o 
  -4   1  12       56.59       61.51      9.52 o 
  -3   1  12      110.73      112.00      8.97 o 
  -2   1  12        1.63        5.40      8.38 o 
  -1   1  12       19.10       17.87      7.51 o 
   0   1  12        0.01        9.45      9.61 o 
   1   1  12       14.59       18.94      7.63 o 
   2   1  12      131.65      145.84      8.92 o 
   3   1  12        0.54        3.09      9.04 o 
   4   1  12        5.85       27.22     17.64 o 
   5   1  12       45.68       49.91     12.74 o 
 -12   2  12        0.00        1.39     10.27 o 
 -10   2  12        0.99       15.33      9.77 o 
  -8   2  12       13.07        6.55      9.88 o 
  -7   2  12       15.07        3.98      9.70 o 
  -6   2  12        0.34        6.39      8.77 o 
  -5   2  12        6.19       11.62      9.26 o 
  -4   2  12        3.38       16.99     11.85 o 
  -3   2  12       42.20       38.28      8.82 o 
  -2   2  12       10.09       12.44      7.47 o 
  -1   2  12       30.10       35.15      8.45 o 
   0   2  12       28.73       24.61      8.69 o 
   1   2  12        6.60       16.87      9.86 o 
   2   2  12        1.32       13.30      9.82 o 
   3   2  12       33.57       35.69     15.18 o 
   4   2  12        0.47        3.59      9.86 o 
   5   2  12        1.46        5.25     11.20 o 
 -10   3  12       36.74       11.43      8.11 o 
  -8   3  12       14.09        9.55     12.40 o 
  -7   3  12       15.06       11.24      7.66 o 
  -6   3  12        0.07        3.06     11.53 o 
  -5   3  12       63.66       56.13     26.49 o 
  -4   3  12       21.42       18.70      8.47 o 
  -3   3  12      118.71      122.39     22.61 o 
  -2   3  12        6.66        3.46      9.95 o 
  -1   3  12       28.26       22.45      7.44 o 
   0   3  12        4.07        8.00      9.27 o 
   1   3  12       22.19       14.49      7.86 o 
   2   3  12       16.88       16.85     10.26 o 
   3   3  12        3.33        2.65      8.55 o 
   4   3  12        0.22        5.47     10.24 o 
 -10   4  12       14.82       15.40      9.74 o 
  -9   4  12       27.60       19.56     14.17 o 
  -8   4  12       29.01       35.86     25.29 o 
  -7   4  12        1.25        9.03     21.23 o 
  -6   4  12       93.52       25.84     22.18 o 
  -5   4  12        3.38        8.81      7.50 o 
  -4   4  12       58.31       81.61      9.63 o 
  -3   4  12        6.63       11.02      9.23 o 
  -2   4  12        1.08       10.54     17.37 o 
  -1   4  12        4.71       16.58      9.28 o 
   0   4  12       23.87       27.28     11.93 o 
   1   4  12        0.04       16.52     17.06 o 
   2   4  12       21.23       24.21      8.42 o 
   3   4  12        3.14        5.82     11.64 o 
  -8   5  12        1.21       18.61     17.91 o 
  -7   5  12       27.17       10.26     11.55 o 
  -6   5  12       28.87       34.02     15.53 o 
  -5   5  12        8.14        9.24     11.36 o 
  -4   5  12       15.17       14.12     13.76 o 
  -3   5  12        2.05        9.65      9.76 o 
  -2   5  12        0.01        6.71      9.31 o 
  -1   5  12        9.56       11.23     10.97 o 
   0   5  12        0.90        7.32      9.26 o 
   1   5  12        5.10       12.71     11.67 o 
  -5   6  12        0.10        9.58     11.80 o 
  -4   6  12        1.45        3.70     12.98 o 
  -3   6  12        3.36       10.48      8.15 o 
  -2   6  12       27.29       25.54      9.81 o 
 -10   1  13       19.96       24.44     15.21 o 
  -9   1  13        0.20       21.39     14.90 o 
  -8   1  13       22.77       11.62     10.38 o 
  -6   1  13        0.24        2.69     10.12 o 
  -5   1  13       23.10       19.56     13.21 o 
  -4   1  13        0.76       18.41     10.12 o 
  -3   1  13      113.13      137.66     13.19 o 
  -2   1  13       13.11       10.48      8.95 o 
  -1   1  13        3.44        7.16      9.89 o 
   0   1  13        1.63       11.77     11.32 o 
   1   1  13        7.91        3.66      8.34 o 
   2   1  13        2.81       11.96      8.20 o 
  -9   2  13       26.04       18.61     14.40 o 
  -8   2  13       13.59        9.41      7.41 o 
  -7   2  13       40.09       25.21     14.59 o 
  -6   2  13      106.65       56.68     37.02 o 
  -5   2  13        5.16        6.52     21.23 o 
  -4   2  13       48.25       47.37     11.06 o 
  -3   2  13        3.12        5.19     12.11 o 
  -2   2  13       16.33       17.38      8.47 o 
   0   2  13        0.02       17.46      8.57 o 
   1   2  13        2.47       10.38     15.48 o 
   2   2  13       48.78       42.61     18.27 o 
  -8   3  13        0.39       13.93      8.72 o 
  -7   3  13        7.56        3.12     12.96 o 
  -6   3  13       31.03       23.12     21.73 o 
  -5   3  13        0.80       14.97      9.77 o 
  -4   3  13       39.05       30.12      9.70 o 
  -3   3  13        0.25        6.28      9.80 o 
  -2   3  13        6.16       10.45      8.59 o 
  -1   3  13        2.83        1.16     11.76 o 
  -6   4  13        9.68       14.63     21.54 o 
  -5   4  13        1.01        9.71      8.04 o 
  -4   4  13       13.29       11.30      8.61 o 
  -3   4  13       15.57       31.05     13.34 o 
  -2   4  13        0.23        5.98     10.23 o 
                                                 
